# Supplementary material for: Dichloridotetra­kis­(diniconazole)cobalt(II)
Source: Acta Crystallogr Sect E Struct Rep Online. 2011 Aug 11;67(Pt 9):m1214. doi: 10.1107/S1600536811031291 (PMC3200721; doi:10.1107/S1600536811031291)
Supplement: Supplementary file 1 [file e-67-m1214-sup1.cif]

##############################################################################
#                                                                            #
# This CIF contains the data in a paper accepted for publication in          #
# Acta Crystallographica Section E. It conforms to the requirements of       #
# Notes for Authors for Acta Crystallographica Section E, and has been       #
# peer reviewed under the auspices of the IUCr Commission on Journals.       #
#                                                                            #
# Full details of the Crystallographic Information File format               #
# are given in the paper "The Crystallographic Information File (CIF):       #
# a New Standard Archive File for Crystallography" by S. R. Hall, F. H.      #
# Allen and I. D. Brown [Acta Cryst. (1991), A47, 655-685].                  #
#                                                                            #
# The current version of the core CIF dictionary is obtainable from          #
# ftp://ftp.iucr.org/pub/cif_core.dic.                                       #
#                                                                            #
# Software is freely available for graphical display of the structure(s)     #
# in this CIF. For information consult the CIF software page                 #
# http://www.iucr.org/resources/cif/software.                                #
#                                                                            #
# This file may be used for bona fide research purposes within the           #
# scientific community so long as proper attribution is given to the journal # 
# article from which it was obtained.                                        #
#                                                                            #
##############################################################################
data_I
_audit_creation_method     SHELXL-97
_chemical_name_systematic
;
Dichloridotetrakis[(<i>E</i>)-(<i>RS</i>)-1-(2,4-dichlorophenyl)-4,4-
dimethyl-2-(1<i>H</i>-1,2,4-triazol-1-yl)pent-1-en-3-ol]cobalt(II)
;
_chemical_name_common
;
Dichloridotetrakis(diniconazole)cobalt(II)
;
_chemical_formula_moiety     'C60 H68 Cl10 Co N12 O4'
_chemical_formula_sum     'C60 H68 Cl10 Co N12 O4'
_chemical_formula_iupac     '[Co Cl2 (C15 H17 Cl2 N3 O)4]'
_chemical_formula_weight     1434.69
_chemical_melting_point     ?
_symmetry_cell_setting     triclinic
_symmetry_space_group_name_H-M     'P -1'
_symmetry_space_group_name_Hall     '-P 1'
loop_
    _symmetry_equiv_pos_as_xyz
    'x, y, z'
    '-x, -y, -z'
_cell_length_a     8.800(2)
_cell_length_b     13.729(4)
_cell_length_c     15.145(4)
_cell_angle_alpha     90.918(3)
_cell_angle_beta     98.560(3)
_cell_angle_gamma     106.775(3)
_cell_volume     1729.0(8)
_cell_formula_units_Z     1
_cell_measurement_reflns_used     5326
_cell_measurement_theta_min     2.45
_cell_measurement_theta_max     27.73
_cell_measurement_temperature     296(2)
_exptl_crystal_description     block
_exptl_crystal_colour     red
_exptl_crystal_size_max     0.25
_exptl_crystal_size_mid     0.21
_exptl_crystal_size_min     0.13
_exptl_crystal_density_diffrn     1.378
_exptl_crystal_density_meas     ?
_exptl_crystal_density_method     'not measured'
_exptl_crystal_F_000     741
_exptl_absorpt_coefficient_mu     0.688
_exptl_absorpt_correction_type     multi-scan
_exptl_absorpt_process_details     '(SADABS; Sheldrick, 2007)'
_exptl_absorpt_correction_T_min     0.8469
_exptl_absorpt_correction_T_max     0.9159
_exptl_special_details
;
;
_diffrn_ambient_temperature     296(2)
_diffrn_radiation_type     MoK\a
_diffrn_radiation_wavelength     0.71073
_diffrn_radiation_source     'fine-focus sealed tube'
_diffrn_radiation_monochromator     graphite
_diffrn_measurement_device_type     'Bruker APEXII CCD'
_diffrn_measurement_method     '\f and \w'
_diffrn_detector_area_resol_mean     ?
_diffrn_reflns_number     12895
_diffrn_reflns_av_R_equivalents     0.0267
_diffrn_reflns_av_sigmaI/netI     0.0480
_diffrn_reflns_theta_min     2.45
_diffrn_reflns_theta_max     25.50
_diffrn_reflns_theta_full     25.50
_diffrn_measured_fraction_theta_max     0.988
_diffrn_measured_fraction_theta_full     0.988
_diffrn_reflns_limit_h_min     -10
_diffrn_reflns_limit_h_max     10
_diffrn_reflns_limit_k_min     -16
_diffrn_reflns_limit_k_max     16
_diffrn_reflns_limit_l_min     -18
_diffrn_reflns_limit_l_max     16
_diffrn_standards_number     ?
_diffrn_standards_interval_count     ?
_diffrn_standards_interval_time     ?
_diffrn_standards_decay_%     ?
_refine_special_details
;
Refinement of <i>F</i>^2^ against ALL reflections. The weighted <i>R</i>-factor
<i>wR</i> and goodness of fit <i>S</i> are based on <i>F</i>^2^, conventional
<i>R</i>-factors <i>R</i> are based on <i>F</i>, with <i>F</i> set to zero for
negative <i>F</i>^2^. The threshold expression of <i>F</i>^2^ >
\s(<i>F</i>^2^) is used only for calculating <i>R</i>-factors(gt) <i>etc</i>.
and is not relevant to the choice of reflections for refinement.
<i>R</i>-factors based on <i>F</i>^2^ are statistically about twice as large
as those based on <i>F</i>, and <i>R</i>- factors based on ALL data will be
even larger.
;
_reflns_number_total     6356
_reflns_number_gt     4764
_reflns_threshold_expression     I>2sigma(I)
_refine_ls_structure_factor_coef     Fsqd
_refine_ls_matrix_type     full
_refine_ls_R_factor_all     0.0725
_refine_ls_R_factor_gt     0.0396
_refine_ls_wR_factor_gt     0.0866
_refine_ls_wR_factor_ref     0.0980
_refine_ls_goodness_of_fit_ref     1.019
_refine_ls_restrained_S_all     1.047
_refine_ls_number_reflns     6356
_refine_ls_number_parameters     402
_refine_ls_number_restraints     70
_refine_ls_hydrogen_treatment     constr
_refine_ls_weighting_scheme     calc
_refine_ls_weighting_details
         'calc w=1/[\s^2^(Fo^2^)+(0.0391P)^2^+0.9781P] where P=(Fo^2^+2Fc^2^)/3'
_atom_sites_solution_hydrogens     geom
_atom_sites_solution_primary     direct
_atom_sites_solution_secondary     difmap
_refine_ls_shift/su_max     0.000
_refine_ls_shift/su_mean     0.000
_refine_diff_density_max     0.577
_refine_diff_density_min     -0.528
_refine_ls_extinction_method     none
_refine_ls_extinction_coef     ?
loop_
    _atom_type_symbol
    _atom_type_description
    _atom_type_scat_dispersion_real
    _atom_type_scat_dispersion_imag
    _atom_type_scat_source
    'C' 'C' 0.0033 0.0016
                         'International Tables Vol C Tables 4.2.6.8 and 6.1.1.4'
    'H' 'H' 0.0000 0.0000
                         'International Tables Vol C Tables 4.2.6.8 and 6.1.1.4'
    'N' 'N' 0.0061 0.0033
                         'International Tables Vol C Tables 4.2.6.8 and 6.1.1.4'
    'O' 'O' 0.0106 0.0060
                         'International Tables Vol C Tables 4.2.6.8 and 6.1.1.4'
    'Cl' 'Cl' 0.1484 0.1585
                         'International Tables Vol C Tables 4.2.6.8 and 6.1.1.4'
    'Co' 'Co' 0.3494 0.9721
                         'International Tables Vol C Tables 4.2.6.8 and 6.1.1.4'
_computing_data_collection     'APEX2 (Bruker, 2007)'
_computing_cell_refinement     'SAINT (Bruker, 2007)'
_computing_data_reduction     'SAINT (Bruker, 2007)'
_computing_structure_solution     'SHELXTL (Sheldrick, 2008)'
_computing_structure_refinement     'SHELXTL (Sheldrick, 2008)'
_computing_molecular_graphics     'SHELXTL (Sheldrick, 2008)'
_computing_publication_material     'SHELXTL (Sheldrick, 2008)'
loop_
    _atom_site_type_symbol
    _atom_site_label
    _atom_site_fract_x
    _atom_site_fract_y
    _atom_site_fract_z
    _atom_site_U_iso_or_equiv
    _atom_site_adp_type
    _atom_site_calc_flag
    _atom_site_refinement_flags
    _atom_site_occupancy
    _atom_site_symmetry_multiplicity
    _atom_site_disorder_assembly
    _atom_site_disorder_group
    C C1 1.0494(4) -0.3225(2) 0.0361(2) 0.0497(8) Uani d . 1 1 . .
    C C2 0.8863(4) -0.3484(2) 0.0079(2) 0.0489(7) Uani d . 1 1 . .
    H H2 0.8396 -0.3873 -0.0453 0.059 Uiso calc R 1 1 . .
    C C3 0.7935(3) -0.3154(2) 0.06012(18) 0.0409(7) Uani d . 1 1 . .
    C C4 0.8601(3) -0.2571(2) 0.13991(17) 0.0354(6) Uani d . 1 1 . .
    C C5 1.0255(3) -0.2327(2) 0.16483(19) 0.0431(7) Uani d . 1 1 . .
    H H5 1.0734 -0.1933 0.2177 0.052 Uiso calc R 1 1 . .
    C C6 1.1210(4) -0.2648(2) 0.1137(2) 0.0481(7) Uani d . 1 1 . .
    H H6 1.2317 -0.2477 0.1316 0.058 Uiso calc R 1 1 . .
    C C7 0.7567(3) -0.2295(2) 0.19802(17) 0.0367(6) Uani d . 1 1 . .
    H H7 0.6785 -0.2831 0.2166 0.044 Uiso calc R 1 1 . .
    C C8 0.7633(3) -0.1368(2) 0.22641(16) 0.0311(6) Uani d . 1 1 . .
    C C9 0.8686(3) -0.0379(2) 0.19926(17) 0.0362(6) Uani d . 1 1 . .
    H H9 0.9536 -0.0539 0.1721 0.043 Uiso calc R 1 1 . .
    C C10 0.7825(4) 0.0182(2) 0.13025(19) 0.0497(8) Uani d . 1 1 . .
    C C11 0.6677(4) 0.0643(3) 0.1702(3) 0.0714(10) Uani d . 1 1 . .
    H H11A 0.7229 0.1041 0.2244 0.107 Uiso calc R 1 1 . .
    H H11B 0.5777 0.0107 0.1831 0.107 Uiso calc R 1 1 . .
    H H11C 0.6303 0.1072 0.1282 0.107 Uiso calc R 1 1 . .
    C C12 0.9126(5) 0.1039(3) 0.0983(3) 0.0819(12) Uani d . 1 1 . .
    H H12A 0.9661 0.1530 0.1472 0.123 Uiso calc R 1 1 . .
    H H12B 0.8641 0.1365 0.0511 0.123 Uiso calc R 1 1 . .
    H H12C 0.9893 0.0762 0.0764 0.123 Uiso calc R 1 1 . .
    C C13 0.6918(5) -0.0564(3) 0.0503(2) 0.0814(12) Uani d . 1 1 . .
    H H13A 0.6532 -0.0197 0.0029 0.122 Uiso calc R 1 1 . .
    H H13B 0.6024 -0.1063 0.0683 0.122 Uiso calc R 1 1 . .
    H H13C 0.7629 -0.0899 0.0296 0.122 Uiso calc R 1 1 . .
    N N3 0.4927(3) -0.18374(18) 0.26583(15) 0.0424(4) Uani d U 1 1 . .
    C C15 0.6774(3) -0.0721(2) 0.36012(17) 0.0359(4) Uani d U 1 1 . .
    H H15 0.7771 -0.0294 0.3865 0.043 Uiso calc R 1 1 . .
    C C16 0.6166(3) 0.2063(2) 0.4043(2) 0.0490(8) Uani d . 1 1 . .
    H H16 0.5121 0.2104 0.3907 0.059 Uiso calc R 1 1 . .
    C C17 0.8114(3) 0.15788(19) 0.45944(17) 0.0330(6) Uani d . 1 1 . .
    H H17 0.8764 0.1235 0.4915 0.040 Uiso calc R 1 1 . .
    C C18 1.0204(3) 0.27636(18) 0.38500(17) 0.0305(6) Uani d . 1 1 . .
    C C19 1.1615(3) 0.27996(19) 0.45688(17) 0.0339(6) Uani d . 1 1 . .
    H H19 1.2570 0.2944 0.4276 0.041 Uiso calc R 1 1 . .
    C C20 1.1966(3) 0.3632(2) 0.53304(19) 0.0434(7) Uani d . 1 1 . .
    C C21 1.0705(4) 0.3406(3) 0.5948(2) 0.0609(9) Uani d . 1 1 . .
    H H21A 1.0569 0.2734 0.6154 0.091 Uiso calc R 1 1 . .
    H H21B 0.9701 0.3448 0.5628 0.091 Uiso calc R 1 1 . .
    H H21C 1.1050 0.3896 0.6452 0.091 Uiso calc R 1 1 . .
    C C22 1.3596(4) 0.3668(3) 0.5869(2) 0.0714(10) Uani d . 1 1 . .
    H H22A 1.3883 0.4191 0.6343 0.107 Uiso calc R 1 1 . .
    H H22B 1.4397 0.3814 0.5483 0.107 Uiso calc R 1 1 . .
    H H22C 1.3532 0.3021 0.6117 0.107 Uiso calc R 1 1 . .
    C C23 1.2078(5) 0.4660(2) 0.4928(2) 0.0730(11) Uani d . 1 1 . .
    H H23A 1.2391 0.5189 0.5399 0.110 Uiso calc R 1 1 . .
    H H23B 1.1050 0.4644 0.4599 0.110 Uiso calc R 1 1 . .
    H H23C 1.2863 0.4792 0.4533 0.110 Uiso calc R 1 1 . .
    C C24 1.0297(3) 0.3108(2) 0.30455(17) 0.0358(6) Uani d . 1 1 . .
    H H24 0.9347 0.3106 0.2681 0.043 Uiso calc R 1 1 . .
    C C25 1.1823(3) 0.3496(2) 0.26884(17) 0.0349(6) Uani d . 1 1 . .
    C C26 1.2355(3) 0.4487(2) 0.24285(17) 0.0373(6) Uani d . 1 1 . .
    C C27 1.3818(3) 0.4862(2) 0.21383(18) 0.0410(7) Uani d . 1 1 . .
    H H27 1.4151 0.5529 0.1970 0.049 Uiso calc R 1 1 . .
    C C28 1.4770(3) 0.4232(2) 0.21036(17) 0.0406(7) Uani d . 1 1 . .
    C C29 1.4252(3) 0.3228(2) 0.23034(19) 0.0455(7) Uani d . 1 1 . .
    H H29 1.4881 0.2798 0.2246 0.055 Uiso calc R 1 1 . .
    C C30 1.2782(3) 0.2868(2) 0.25912(18) 0.0432(7) Uani d . 1 1 . .
    H H30 1.2426 0.2188 0.2723 0.052 Uiso calc R 1 1 . .
    Cl Cl1 1.16567(13) -0.36529(9) -0.02980(7) 0.0868(3) Uani d . 1 1 . .
    Cl Cl2 0.58804(9) -0.34674(7) 0.02462(6) 0.0630(2) Uani d . 1 1 . .
    Cl Cl3 1.66675(9) 0.47063(7) 0.18178(6) 0.0626(2) Uani d . 1 1 . .
    Cl Cl4 1.11859(10) 0.52998(7) 0.24962(6) 0.0644(2) Uani d . 1 1 . .
    Cl Cl5 0.73853(7) -0.02334(5) 0.60279(5) 0.04108(17) Uani d . 1 1 . .
    Co Co1 0.5000 0.0000 0.5000 0.02659(13) Uani d S 1 2 . .
    N N1 0.6509(2) -0.12807(17) 0.28403(14) 0.0363(4) Uani d U 1 1 . .
    N N2 0.5432(2) -0.08524(16) 0.39304(14) 0.0367(4) Uani d U 1 1 . .
    C C14 0.4351(3) -0.1547(2) 0.33316(18) 0.0417(4) Uani d U 1 1 . .
    H H14 0.3274 -0.1800 0.3394 0.050 Uiso calc R 1 1 . .
    N N4 0.6547(2) 0.13667(16) 0.45758(14) 0.0335(5) Uani d . 1 1 . .
    N N5 0.7373(3) 0.26797(19) 0.37297(18) 0.0511(7) Uani d . 1 1 . .
    N N6 0.8632(2) 0.23515(15) 0.40909(14) 0.0319(5) Uani d . 1 1 . .
    O O1 0.9452(2) 0.03136(14) 0.27492(13) 0.0439(5) Uani d . 1 1 . .
    H H1 1.0267 0.0181 0.2980 0.066 Uiso calc R 1 1 . .
    O O2 1.1451(2) 0.18421(14) 0.49524(13) 0.0437(5) Uani d . 1 1 . .
    H H2A 1.1807 0.1485 0.4650 0.066 Uiso calc R 1 1 . .
loop_
    _atom_site_aniso_label
    _atom_site_aniso_U_11
    _atom_site_aniso_U_22
    _atom_site_aniso_U_33
    _atom_site_aniso_U_12
    _atom_site_aniso_U_13
    _atom_site_aniso_U_23
    C1 0.062(2) 0.0462(18) 0.0542(19) 0.0276(15) 0.0284(16) 0.0082(15)
    C2 0.065(2) 0.0433(17) 0.0407(16) 0.0158(15) 0.0172(15) -0.0033(13)
    C3 0.0473(16) 0.0380(16) 0.0386(16) 0.0117(13) 0.0122(13) 0.0010(12)
    C4 0.0451(15) 0.0346(15) 0.0301(14) 0.0150(12) 0.0106(12) 0.0042(11)
    C5 0.0500(17) 0.0476(17) 0.0355(15) 0.0212(14) 0.0052(13) 0.0014(13)
    C6 0.0470(17) 0.0503(18) 0.0540(19) 0.0226(14) 0.0128(15) 0.0096(15)
    C7 0.0412(15) 0.0382(15) 0.0307(14) 0.0095(12) 0.0103(12) 0.0022(12)
    C8 0.0315(13) 0.0412(15) 0.0228(12) 0.0142(11) 0.0040(10) 0.0001(11)
    C9 0.0371(14) 0.0386(15) 0.0346(14) 0.0125(12) 0.0092(12) -0.0005(12)
    C10 0.064(2) 0.0461(18) 0.0389(17) 0.0189(15) 0.0023(15) 0.0089(14)
    C11 0.076(2) 0.075(3) 0.076(2) 0.045(2) 0.003(2) 0.016(2)
    C12 0.109(3) 0.063(2) 0.076(3) 0.019(2) 0.028(2) 0.031(2)
    C13 0.116(3) 0.074(3) 0.046(2) 0.031(2) -0.021(2) 0.0038(18)
    N3 0.0373(6) 0.0467(7) 0.0409(6) 0.0086(5) 0.0078(5) -0.0036(5)
    C15 0.0346(6) 0.0391(7) 0.0348(6) 0.0112(5) 0.0073(5) -0.0007(5)
    C16 0.0280(14) 0.0559(19) 0.069(2) 0.0161(13) 0.0152(14) 0.0278(16)
    C17 0.0295(13) 0.0343(14) 0.0348(14) 0.0074(11) 0.0075(11) 0.0082(11)
    C18 0.0279(12) 0.0274(13) 0.0369(14) 0.0063(10) 0.0102(11) 0.0051(11)
    C19 0.0288(13) 0.0374(15) 0.0384(15) 0.0106(11) 0.0124(11) 0.0079(12)
    C20 0.0435(16) 0.0433(17) 0.0398(16) 0.0090(13) 0.0030(13) 0.0003(13)
    C21 0.065(2) 0.072(2) 0.0461(18) 0.0189(18) 0.0133(16) -0.0139(16)
    C22 0.053(2) 0.093(3) 0.055(2) 0.0075(19) -0.0067(17) -0.0029(19)
    C23 0.097(3) 0.0367(19) 0.074(2) 0.0077(18) 0.003(2) -0.0073(17)
    C24 0.0313(13) 0.0375(15) 0.0368(15) 0.0056(11) 0.0077(11) 0.0090(12)
    C25 0.0324(13) 0.0406(16) 0.0297(14) 0.0063(12) 0.0075(11) 0.0061(12)
    C26 0.0359(14) 0.0423(16) 0.0337(14) 0.0103(12) 0.0074(12) 0.0082(12)
    C27 0.0389(15) 0.0401(16) 0.0393(15) 0.0019(13) 0.0105(12) 0.0087(13)
    C28 0.0319(14) 0.0547(18) 0.0317(14) 0.0048(13) 0.0104(12) 0.0033(13)
    C29 0.0462(16) 0.0555(19) 0.0415(16) 0.0216(14) 0.0148(13) 0.0054(14)
    C30 0.0489(16) 0.0409(16) 0.0423(16) 0.0119(13) 0.0165(13) 0.0103(13)
    Cl1 0.0909(7) 0.0960(8) 0.0971(7) 0.0481(6) 0.0490(6) -0.0096(6)
    Cl2 0.0487(4) 0.0748(6) 0.0564(5) 0.0078(4) 0.0031(4) -0.0177(4)
    Cl3 0.0381(4) 0.0823(6) 0.0635(5) 0.0041(4) 0.0239(4) 0.0016(4)
    Cl4 0.0627(5) 0.0574(5) 0.0889(6) 0.0315(4) 0.0316(5) 0.0308(5)
    Cl5 0.0340(3) 0.0487(4) 0.0436(4) 0.0183(3) 0.0032(3) 0.0068(3)
    Co1 0.0233(2) 0.0310(3) 0.0276(3) 0.00848(19) 0.00932(19) 0.0044(2)
    N1 0.0343(6) 0.0401(6) 0.0350(6) 0.0107(5) 0.0075(5) -0.0014(5)
    N2 0.0346(6) 0.0403(6) 0.0362(6) 0.0117(5) 0.0078(5) 0.0000(5)
    C14 0.0371(6) 0.0458(7) 0.0410(7) 0.0098(6) 0.0079(5) -0.0021(6)
    N4 0.0295(11) 0.0347(12) 0.0377(12) 0.0089(9) 0.0111(9) 0.0078(10)
    N5 0.0357(13) 0.0525(16) 0.0721(18) 0.0185(11) 0.0166(12) 0.0324(14)
    N6 0.0273(10) 0.0316(12) 0.0383(12) 0.0088(9) 0.0095(9) 0.0095(10)
    O1 0.0360(10) 0.0456(12) 0.0459(12) 0.0106(9) -0.0032(9) -0.0067(9)
    O2 0.0482(11) 0.0436(11) 0.0501(12) 0.0257(9) 0.0159(9) 0.0145(9)
_geom_special_details
;
All e.s.d.'s (except the e.s.d. in the dihedral angle between two l.s. planes)
are estimated using the full covariance matrix. The cell e.s.d.'s are taken
into account individually in the estimation of e.s.d.'s in distances, angles
and torsion angles; correlations between e.s.d.'s in cell parameters are only
used when they are defined by crystal symmetry. An approximate (isotropic)
treatment of cell e.s.d.'s is used for estimating e.s.d.'s involving l.s.
planes.
;
loop_
    _geom_bond_atom_site_label_1
    _geom_bond_atom_site_label_2
    _geom_bond_site_symmetry_2
    _geom_bond_distance
    _geom_bond_publ_flag
    C1 C6 . 1.367(4) ?
    C1 C2 . 1.373(4) ?
    C1 Cl1 . 1.737(3) ?
    C2 C3 . 1.376(4) ?
    C2 H2 . 0.9300 ?
    C3 C4 . 1.389(4) ?
    C3 Cl2 . 1.731(3) ?
    C4 C5 . 1.387(4) ?
    C4 C7 . 1.474(3) ?
    C5 C6 . 1.378(4) ?
    C5 H5 . 0.9300 ?
    C6 H6 . 0.9300 ?
    C7 C8 . 1.320(4) ?
    C7 H7 . 0.9300 ?
    C8 N1 . 1.441(3) ?
    C8 C9 . 1.509(4) ?
    C9 O1 . 1.427(3) ?
    C9 C10 . 1.544(4) ?
    C9 H9 . 0.9800 ?
    C10 C11 . 1.525(4) ?
    C10 C12 . 1.529(5) ?
    C10 C13 . 1.534(4) ?
    C11 H11A . 0.9600 ?
    C11 H11B . 0.9600 ?
    C11 H11C . 0.9600 ?
    C12 H12A . 0.9600 ?
    C12 H12B . 0.9600 ?
    C12 H12C . 0.9600 ?
    C13 H13A . 0.9600 ?
    C13 H13B . 0.9600 ?
    C13 H13C . 0.9600 ?
    N3 C14 . 1.309(3) ?
    N3 N1 . 1.365(3) ?
    C15 N2 . 1.315(3) ?
    C15 N1 . 1.327(3) ?
    C15 H15 . 0.9300 ?
    C16 N5 . 1.309(3) ?
    C16 N4 . 1.344(3) ?
    C16 H16 . 0.9300 ?
    C17 N4 . 1.321(3) ?
    C17 N6 . 1.328(3) ?
    C17 H17 . 0.9300 ?
    C18 C24 . 1.319(3) ?
    C18 N6 . 1.439(3) ?
    C18 C19 . 1.513(3) ?
    C19 O2 . 1.424(3) ?
    C19 C20 . 1.543(4) ?
    C19 H19 . 0.9800 ?
    C20 C21 . 1.525(4) ?
    C20 C22 . 1.527(4) ?
    C20 C23 . 1.529(4) ?
    C21 H21A . 0.9600 ?
    C21 H21B . 0.9600 ?
    C21 H21C . 0.9600 ?
    C22 H22A . 0.9600 ?
    C22 H22B . 0.9600 ?
    C22 H22C . 0.9600 ?
    C23 H23A . 0.9600 ?
    C23 H23B . 0.9600 ?
    C23 H23C . 0.9600 ?
    C24 C25 . 1.481(3) ?
    C24 H24 . 0.9300 ?
    C25 C26 . 1.389(4) ?
    C25 C30 . 1.389(4) ?
    C26 C27 . 1.382(4) ?
    C26 Cl4 . 1.733(3) ?
    C27 C28 . 1.373(4) ?
    C27 H27 . 0.9300 ?
    C28 C29 . 1.374(4) ?
    C28 Cl3 . 1.731(3) ?
    C29 C30 . 1.383(4) ?
    C29 H29 . 0.9300 ?
    C30 H30 . 0.9300 ?
    Cl5 Co1 . 2.5227(8) ?
    Co1 N2 . 2.126(2) ?
    Co1 N2 2_656 2.126(2) ?
    Co1 N4 2_656 2.147(2) ?
    Co1 N4 . 2.147(2) ?
    Co1 Cl5 2_656 2.5227(8) ?
    N2 C14 . 1.352(3) ?
    C14 H14 . 0.9300 ?
    N5 N6 . 1.359(3) ?
    O1 H1 . 0.8200 ?
    O2 H2A . 0.8200 ?
loop_
    _geom_angle_atom_site_label_1
    _geom_angle_atom_site_label_2
    _geom_angle_atom_site_label_3
    _geom_angle_site_symmetry_1
    _geom_angle_site_symmetry_3
    _geom_angle
    _geom_angle_publ_flag
    C6 C1 C2 . . 121.9(3) ?
    C6 C1 Cl1 . . 119.8(2) ?
    C2 C1 Cl1 . . 118.3(2) ?
    C1 C2 C3 . . 118.5(3) ?
    C1 C2 H2 . . 120.7 ?
    C3 C2 H2 . . 120.7 ?
    C2 C3 C4 . . 121.9(3) ?
    C2 C3 Cl2 . . 118.8(2) ?
    C4 C3 Cl2 . . 119.3(2) ?
    C5 C4 C3 . . 117.1(2) ?
    C5 C4 C7 . . 122.0(2) ?
    C3 C4 C7 . . 120.7(2) ?
    C6 C5 C4 . . 122.0(3) ?
    C6 C5 H5 . . 119.0 ?
    C4 C5 H5 . . 119.0 ?
    C1 C6 C5 . . 118.5(3) ?
    C1 C6 H6 . . 120.7 ?
    C5 C6 H6 . . 120.7 ?
    C8 C7 C4 . . 126.8(2) ?
    C8 C7 H7 . . 116.6 ?
    C4 C7 H7 . . 116.6 ?
    C7 C8 N1 . . 117.2(2) ?
    C7 C8 C9 . . 126.6(2) ?
    N1 C8 C9 . . 116.1(2) ?
    O1 C9 C8 . . 111.5(2) ?
    O1 C9 C10 . . 108.0(2) ?
    C8 C9 C10 . . 115.1(2) ?
    O1 C9 H9 . . 107.3 ?
    C8 C9 H9 . . 107.3 ?
    C10 C9 H9 . . 107.3 ?
    C11 C10 C12 . . 108.8(3) ?
    C11 C10 C13 . . 110.4(3) ?
    C12 C10 C13 . . 108.9(3) ?
    C11 C10 C9 . . 112.4(2) ?
    C12 C10 C9 . . 107.2(3) ?
    C13 C10 C9 . . 109.1(3) ?
    C10 C11 H11A . . 109.5 ?
    C10 C11 H11B . . 109.5 ?
    H11A C11 H11B . . 109.5 ?
    C10 C11 H11C . . 109.5 ?
    H11A C11 H11C . . 109.5 ?
    H11B C11 H11C . . 109.5 ?
    C10 C12 H12A . . 109.5 ?
    C10 C12 H12B . . 109.5 ?
    H12A C12 H12B . . 109.5 ?
    C10 C12 H12C . . 109.5 ?
    H12A C12 H12C . . 109.5 ?
    H12B C12 H12C . . 109.5 ?
    C10 C13 H13A . . 109.5 ?
    C10 C13 H13B . . 109.5 ?
    H13A C13 H13B . . 109.5 ?
    C10 C13 H13C . . 109.5 ?
    H13A C13 H13C . . 109.5 ?
    H13B C13 H13C . . 109.5 ?
    C14 N3 N1 . . 102.1(2) ?
    N2 C15 N1 . . 110.7(2) ?
    N2 C15 H15 . . 124.6 ?
    N1 C15 H15 . . 124.6 ?
    N5 C16 N4 . . 115.2(2) ?
    N5 C16 H16 . . 122.4 ?
    N4 C16 H16 . . 122.4 ?
    N4 C17 N6 . . 110.5(2) ?
    N4 C17 H17 . . 124.8 ?
    N6 C17 H17 . . 124.8 ?
    C24 C18 N6 . . 118.0(2) ?
    C24 C18 C19 . . 125.8(2) ?
    N6 C18 C19 . . 116.1(2) ?
    O2 C19 C18 . . 111.8(2) ?
    O2 C19 C20 . . 108.6(2) ?
    C18 C19 C20 . . 115.3(2) ?
    O2 C19 H19 . . 106.9 ?
    C18 C19 H19 . . 106.9 ?
    C20 C19 H19 . . 106.9 ?
    C21 C20 C22 . . 109.1(3) ?
    C21 C20 C23 . . 109.9(3) ?
    C22 C20 C23 . . 109.3(3) ?
    C21 C20 C19 . . 112.8(2) ?
    C22 C20 C19 . . 106.4(3) ?
    C23 C20 C19 . . 109.3(2) ?
    C20 C21 H21A . . 109.5 ?
    C20 C21 H21B . . 109.5 ?
    H21A C21 H21B . . 109.5 ?
    C20 C21 H21C . . 109.5 ?
    H21A C21 H21C . . 109.5 ?
    H21B C21 H21C . . 109.5 ?
    C20 C22 H22A . . 109.5 ?
    C20 C22 H22B . . 109.5 ?
    H22A C22 H22B . . 109.5 ?
    C20 C22 H22C . . 109.5 ?
    H22A C22 H22C . . 109.5 ?
    H22B C22 H22C . . 109.5 ?
    C20 C23 H23A . . 109.5 ?
    C20 C23 H23B . . 109.5 ?
    H23A C23 H23B . . 109.5 ?
    C20 C23 H23C . . 109.5 ?
    H23A C23 H23C . . 109.5 ?
    H23B C23 H23C . . 109.5 ?
    C18 C24 C25 . . 123.9(2) ?
    C18 C24 H24 . . 118.0 ?
    C25 C24 H24 . . 118.0 ?
    C26 C25 C30 . . 117.1(2) ?
    C26 C25 C24 . . 122.3(2) ?
    C30 C25 C24 . . 120.6(2) ?
    C27 C26 C25 . . 122.1(3) ?
    C27 C26 Cl4 . . 118.3(2) ?
    C25 C26 Cl4 . . 119.6(2) ?
    C28 C27 C26 . . 118.8(3) ?
    C28 C27 H27 . . 120.6 ?
    C26 C27 H27 . . 120.6 ?
    C27 C28 C29 . . 121.1(2) ?
    C27 C28 Cl3 . . 119.7(2) ?
    C29 C28 Cl3 . . 119.1(2) ?
    C28 C29 C30 . . 119.0(3) ?
    C28 C29 H29 . . 120.5 ?
    C30 C29 H29 . . 120.5 ?
    C29 C30 C25 . . 121.7(3) ?
    C29 C30 H30 . . 119.2 ?
    C25 C30 H30 . . 119.2 ?
    N2 Co1 N2 . 2_656 180.0 ?
    N2 Co1 N4 . 2_656 90.22(8) ?
    N2 Co1 N4 2_656 2_656 89.78(8) ?
    N2 Co1 N4 . . 89.78(8) ?
    N2 Co1 N4 2_656 . 90.22(8) ?
    N4 Co1 N4 2_656 . 180.00(8) ?
    N2 Co1 Cl5 . 2_656 88.23(6) ?
    N2 Co1 Cl5 2_656 2_656 91.77(6) ?
    N4 Co1 Cl5 2_656 2_656 89.15(6) ?
    N4 Co1 Cl5 . 2_656 90.85(6) ?
    N2 Co1 Cl5 . . 91.77(6) ?
    N2 Co1 Cl5 2_656 . 88.23(6) ?
    N4 Co1 Cl5 2_656 . 90.85(6) ?
    N4 Co1 Cl5 . . 89.15(6) ?
    Cl5 Co1 Cl5 2_656 . 180.00(3) ?
    C15 N1 N3 . . 109.4(2) ?
    C15 N1 C8 . . 129.1(2) ?
    N3 N1 C8 . . 121.5(2) ?
    C15 N2 C14 . . 102.5(2) ?
    C15 N2 Co1 . . 128.29(18) ?
    C14 N2 Co1 . . 128.41(17) ?
    N3 C14 N2 . . 115.2(2) ?
    N3 C14 H14 . . 122.4 ?
    N2 C14 H14 . . 122.4 ?
    C17 N4 C16 . . 102.6(2) ?
    C17 N4 Co1 . . 126.15(17) ?
    C16 N4 Co1 . . 129.29(17) ?
    C16 N5 N6 . . 102.5(2) ?
    C17 N6 N5 . . 109.3(2) ?
    C17 N6 C18 . . 129.1(2) ?
    N5 N6 C18 . . 121.3(2) ?
    C9 O1 H1 . . 109.5 ?
    C19 O2 H2A . . 109.5 ?
loop_
    _geom_torsion_atom_site_label_1
    _geom_torsion_atom_site_label_2
    _geom_torsion_atom_site_label_3
    _geom_torsion_atom_site_label_4
    _geom_torsion_site_symmetry_1
    _geom_torsion_site_symmetry_2
    _geom_torsion_site_symmetry_3
    _geom_torsion_site_symmetry_4
    _geom_torsion
    _geom_torsion_publ_flag
    C6 C1 C2 C3 . . . . -0.4(5) ?
    Cl1 C1 C2 C3 . . . . 179.5(2) ?
    C1 C2 C3 C4 . . . . 0.0(4) ?
    C1 C2 C3 Cl2 . . . . 179.5(2) ?
    C2 C3 C4 C5 . . . . 0.4(4) ?
    Cl2 C3 C4 C5 . . . . -179.1(2) ?
    C2 C3 C4 C7 . . . . -175.2(3) ?
    Cl2 C3 C4 C7 . . . . 5.3(4) ?
    C3 C4 C5 C6 . . . . -0.5(4) ?
    C7 C4 C5 C6 . . . . 175.1(3) ?
    C2 C1 C6 C5 . . . . 0.4(5) ?
    Cl1 C1 C6 C5 . . . . -179.5(2) ?
    C4 C5 C6 C1 . . . . 0.0(4) ?
    C5 C4 C7 C8 . . . . 60.7(4) ?
    C3 C4 C7 C8 . . . . -123.9(3) ?
    C4 C7 C8 N1 . . . . -179.2(2) ?
    C4 C7 C8 C9 . . . . 5.7(4) ?
    C7 C8 C9 O1 . . . . -134.4(3) ?
    N1 C8 C9 O1 . . . . 50.5(3) ?
    C7 C8 C9 C10 . . . . 102.1(3) ?
    N1 C8 C9 C10 . . . . -73.1(3) ?
    O1 C9 C10 C11 . . . . -54.3(3) ?
    C8 C9 C10 C11 . . . . 71.1(3) ?
    O1 C9 C10 C12 . . . . 65.2(3) ?
    C8 C9 C10 C12 . . . . -169.4(3) ?
    O1 C9 C10 C13 . . . . -177.1(3) ?
    C8 C9 C10 C13 . . . . -51.7(3) ?
    C24 C18 C19 O2 . . . . -131.9(3) ?
    N6 C18 C19 O2 . . . . 50.7(3) ?
    C24 C18 C19 C20 . . . . 103.3(3) ?
    N6 C18 C19 C20 . . . . -74.0(3) ?
    O2 C19 C20 C21 . . . . -55.1(3) ?
    C18 C19 C20 C21 . . . . 71.2(3) ?
    O2 C19 C20 C22 . . . . 64.4(3) ?
    C18 C19 C20 C22 . . . . -169.2(2) ?
    O2 C19 C20 C23 . . . . -177.7(2) ?
    C18 C19 C20 C23 . . . . -51.4(3) ?
    N6 C18 C24 C25 . . . . -176.3(2) ?
    C19 C18 C24 C25 . . . . 6.3(4) ?
    C18 C24 C25 C26 . . . . -119.7(3) ?
    C18 C24 C25 C30 . . . . 61.0(4) ?
    C30 C25 C26 C27 . . . . -4.0(4) ?
    C24 C25 C26 C27 . . . . 176.7(2) ?
    C30 C25 C26 Cl4 . . . . 177.9(2) ?
    C24 C25 C26 Cl4 . . . . -1.5(4) ?
    C25 C26 C27 C28 . . . . 0.2(4) ?
    Cl4 C26 C27 C28 . . . . 178.4(2) ?
    C26 C27 C28 C29 . . . . 3.7(4) ?
    C26 C27 C28 Cl3 . . . . -175.5(2) ?
    C27 C28 C29 C30 . . . . -3.6(4) ?
    Cl3 C28 C29 C30 . . . . 175.6(2) ?
    C28 C29 C30 C25 . . . . -0.4(4) ?
    C26 C25 C30 C29 . . . . 4.1(4) ?
    C24 C25 C30 C29 . . . . -176.6(3) ?
    N2 C15 N1 N3 . . . . -1.7(3) ?
    N2 C15 N1 C8 . . . . -179.8(2) ?
    C14 N3 N1 C15 . . . . 1.1(3) ?
    C14 N3 N1 C8 . . . . 179.4(2) ?
    C7 C8 N1 C15 . . . . 133.4(3) ?
    C9 C8 N1 C15 . . . . -50.9(4) ?
    C7 C8 N1 N3 . . . . -44.5(3) ?
    C9 C8 N1 N3 . . . . 131.1(2) ?
    N1 C15 N2 C14 . . . . 1.5(3) ?
    N1 C15 N2 Co1 . . . . -168.98(17) ?
    N2 Co1 N2 C15 2_656 . . .  5E1(10)
                                      ?
    N4 Co1 N2 C15 2_656 . . . -143.4(2) ?
    N4 Co1 N2 C15 . . . . 36.6(2) ?
    Cl5 Co1 N2 C15 2_656 . . . 127.4(2) ?
    Cl5 Co1 N2 C15 . . . . -52.6(2) ?
    N2 Co1 N2 C14 2_656 . . .  -12E1(10)
                                        ?
    N4 Co1 N2 C14 2_656 . . . 48.5(2) ?
    N4 Co1 N2 C14 . . . . -131.5(2) ?
    Cl5 Co1 N2 C14 2_656 . . . -40.7(2) ?
    Cl5 Co1 N2 C14 . . . . 139.3(2) ?
    N1 N3 C14 N2 . . . . -0.1(3) ?
    C15 N2 C14 N3 . . . . -0.8(3) ?
    Co1 N2 C14 N3 . . . . 169.63(19) ?
    N6 C17 N4 C16 . . . . -0.7(3) ?
    N6 C17 N4 Co1 . . . . 164.63(16) ?
    N5 C16 N4 C17 . . . . 0.4(4) ?
    N5 C16 N4 Co1 . . . . -164.3(2) ?
    N2 Co1 N4 C17 . . . . -66.5(2) ?
    N2 Co1 N4 C17 2_656 . . . 113.5(2) ?
    N4 Co1 N4 C17 2_656 . . .  15E1(10)
                                       ?
    Cl5 Co1 N4 C17 2_656 . . . -154.7(2) ?
    Cl5 Co1 N4 C17 . . . . 25.3(2) ?
    N2 Co1 N4 C16 . . . . 94.9(2) ?
    N2 Co1 N4 C16 2_656 . . . -85.1(2) ?
    N4 Co1 N4 C16 2_656 . . .  -5E1(10)
                                       ?
    Cl5 Co1 N4 C16 2_656 . . . 6.7(2) ?
    Cl5 Co1 N4 C16 . . . . -173.3(2) ?
    N4 C16 N5 N6 . . . . 0.1(4) ?
    N4 C17 N6 N5 . . . . 0.8(3) ?
    N4 C17 N6 C18 . . . . -173.2(2) ?
    C16 N5 N6 C17 . . . . -0.5(3) ?
    C16 N5 N6 C18 . . . . 174.0(2) ?
    C24 C18 N6 C17 . . . . 144.7(3) ?
    C19 C18 N6 C17 . . . . -37.7(4) ?
    C24 C18 N6 N5 . . . . -28.7(4) ?
    C19 C18 N6 N5 . . . . 148.9(2) ?
loop_
    _geom_hbond_atom_site_label_D
    _geom_hbond_atom_site_label_H
    _geom_hbond_atom_site_label_A
    _geom_hbond_site_symmetry_A
    _geom_hbond_distance_DH
    _geom_hbond_distance_HA
    _geom_hbond_distance_DA
    _geom_hbond_angle_DHA
    O1 H1 Cl5 2_756 0.82 2.35 3.136(2) 161.2
    O2 H2A Cl5 2_756 0.82 2.32 3.128(2) 169.0
data_global
_journal_date_recd_electronic     2011-07-26
_journal_date_accepted     2011-08-03
_journal_name_full     'Acta Crystallographica, Section E'
_journal_year     2011
_journal_volume     67
_journal_issue      9
_journal_page_first     m1214
_journal_page_last     m1214
_journal_paper_category     QM
_journal_coeditor_code     XU5277
_publ_contact_author_name     'Nie, Xu-Liang'
_publ_contact_author_address
;
College of Sciences
Jiangxi Agricultural University
Nanchang 330045
People's Republic of China
;
_publ_contact_author_email     niexuliang1981@163.com
_publ_contact_author_fax     '86-791-3813262'
_publ_contact_author_phone     '86-791-3895069'
_publ_section_title
;
Dichloridotetrakis(diniconazole)cobalt(II)
;
loop_
    _publ_author_name
    _publ_author_address
    'Song, Xiu-Ying'
;
College of Sciences
Jiangxi Agricultural University
Nanchang 330045
People's Republic of China
;
    'Liu, Chang-Xiang'
;
College of Sciences
Jiangxi Agricultural University
Nanchang 330045
People's Republic of China
;
    'Liu, Qian'
;
College of Sciences
Jiangxi Agricultural University
Nanchang 330045
People's Republic of China
;
    'Nie, Xu-Liang'
;
College of Sciences
Jiangxi Agricultural University
Nanchang 330045
People's Republic of China
;
    'Wen, Shi-He'
;
College of Sciences
Jiangxi Agricultural University
Nanchang 330045
People's Republic of China
;
