# Supplementary material for: Dichloridotetra­kis­(diniconazole)cobalt(II)
Source: Acta Crystallogr Sect E Struct Rep Online. 2011 Aug 11;67(Pt 9):m1214. doi: 10.1107/S1600536811031291 (PMC3200721; doi:10.1107/S1600536811031291)
Supplement: Supplementary file 2 [file e-67-m1214-Isup2.hkl]

# 
# h,k,l, Fc-squared, Fo-squared, sigma(Fo-squared) and status flag 
# 
data_I
_shelx_title ' A in P-1' 
_shelx_refln_list_code          4 
_shelx_F_calc_maximum      227.80 
_exptl_crystal_F_000       741.00 
_reflns_d_resolution_high  0.8255 
 
loop_ 
 _symmetry_equiv_pos_as_xyz 
 'x, y, z' 
 '-x, -y, -z' 
 
_cell_length_a     8.7999 
_cell_length_b    13.7295 
_cell_length_c    15.1448 
_cell_angle_alpha  90.918 
_cell_angle_beta   98.560 
_cell_angle_gamma 106.775 
 
_shelx_F_squared_multiplier     1.000 
 
loop_ 
 _refln_index_h 
 _refln_index_k 
 _refln_index_l 
 _refln_F_squared_calc 
 _refln_F_squared_meas 
 _refln_F_squared_sigma 
 _refln_observed_status 
   1   0   0      210.69      198.24      5.93 o 
   2   0   0     2065.96     2200.36     40.06 o 
   3   0   0     1720.47     1843.59     20.28 o 
   4   0   0      156.16      158.61      6.35 o 
   5   0   0      190.93      178.80      7.53 o 
   6   0   0      375.82      385.02     11.16 o 
   7   0   0       15.80       19.59      5.67 o 
   8   0   0      365.57      345.30     13.23 o 
   9   0   0       12.30        5.20      9.31 o 
  10   0   0       30.75       12.62     34.21 o 
 -10   1   0        0.22       -9.08      8.02 o 
  -9   1   0      212.63      210.58     12.34 o 
  -8   1   0      331.52      323.34     14.58 o 
  -7   1   0      172.24      187.47      9.82 o 
  -6   1   0       25.31       34.91      6.96 o 
  -5   1   0      185.20      239.78      8.43 o 
  -4   1   0     1710.37     1584.80     19.88 o 
  -3   1   0        2.21        2.87      2.75 o 
  -2   1   0      164.19      156.82      4.45 o 
  -1   1   0      200.13      199.41      4.14 o 
   1   1   0     8382.14     8808.42    136.50 o 
   2   1   0      841.01      862.30     10.84 o 
   3   1   0      107.78      105.32      5.05 o 
   4   1   0     6707.18     6964.70     62.84 o 
   5   1   0     1800.05     1868.08     24.23 o 
   6   1   0       14.45       11.23      4.46 o 
   7   1   0       39.15       34.68      6.37 o 
   8   1   0       48.69       45.71      8.11 o 
   9   1   0      128.45      154.33     11.52 o 
 -10   2   0        6.20       -2.32     11.64 o 
  -9   2   0      212.56      219.69     12.38 o 
  -8   2   0       29.70       32.09      7.13 o 
  -7   2   0      661.68      628.30     15.59 o 
  -6   2   0      259.20      250.21      9.48 o 
  -5   2   0     4521.28     4369.22     43.89 o 
  -4   2   0     1374.89     1388.04     17.89 o 
  -3   2   0     1004.18     1066.60     13.67 o 
  -2   2   0       29.48       34.22      2.45 o 
  -1   2   0     8826.15     8851.42    178.04 o 
   0   2   0      418.64      510.78     34.48 o 
   1   2   0     1192.39     1238.51     13.05 o 
   2   2   0     1884.95     1927.36     19.96 o 
   3   2   0     2832.99     2957.66     29.79 o 
   4   2   0       28.80       40.40     11.31 o 
   5   2   0      571.77      560.01     12.65 o 
   6   2   0      674.76      636.32     14.53 o 
   7   2   0      475.23      489.00     14.40 o 
   8   2   0      121.82      146.21     10.43 o 
   9   2   0       51.68       36.43     15.62 o 
 -10   3   0        2.40       -3.90     12.92 o 
  -9   3   0      392.20      377.65     25.15 o 
  -8   3   0       10.40       16.47      6.35 o 
  -7   3   0       35.54       33.15      6.25 o 
  -6   3   0      344.56      400.78     11.26 o 
  -5   3   0     1367.95     1448.91     20.32 o 
  -4   3   0     1417.09     1389.73     18.06 o 
  -3   3   0     1128.17     1193.43     14.74 o 
  -2   3   0      341.90      341.76      6.25 o 
  -1   3   0     1606.42     1619.58     20.29 o 
   0   3   0     5945.86     6647.95    387.33 o 
   1   3   0      115.42      115.69      4.98 o 
   2   3   0     2601.08     2646.53     26.36 o 
   3   3   0      199.87      263.32     17.55 o 
   4   3   0     2666.29     2553.10     31.20 o 
   5   3   0       80.78       83.18      6.42 o 
   6   3   0       78.24       84.26      7.07 o 
   7   3   0      240.19      238.26     14.57 o 
   8   3   0       10.02       -8.20      8.40 o 
   9   3   0      471.20      517.08     22.02 o 
 -10   4   0       27.05       14.28     15.81 o 
  -9   4   0      109.81      107.92     10.31 o 
  -8   4   0     1653.51     1619.08     26.95 o 
  -7   4   0       15.40       21.21      6.20 o 
  -6   4   0      183.72      198.91      8.96 o 
  -5   4   0     2891.61     2899.23     32.23 o 
  -4   4   0     1797.35     1663.88     43.34 o 
  -3   4   0     1389.58     1362.95     16.42 o 
  -2   4   0     2244.90     2215.77     21.97 o 
  -1   4   0     9413.08     9709.63    114.74 o 
   0   4   0     2411.73     2628.71     44.61 o 
   1   4   0     1403.22     1439.78     32.97 o 
   2   4   0      383.41      371.97      8.14 o 
   3   4   0      532.38      567.43     10.89 o 
   4   4   0     1036.24     1044.42     16.79 o 
   5   4   0      784.33      757.29     15.38 o 
   6   4   0      166.16      172.03      9.45 o 
   7   4   0       12.59        7.19      5.51 o 
   8   4   0      312.86      335.88     30.98 o 
   9   4   0       20.75       15.70     10.95 o 
 -10   5   0       43.98       44.17     31.51 o 
  -9   5   0      229.17      250.45     15.63 o 
  -8   5   0      633.20      614.00     17.93 o 
  -7   5   0        0.53       -3.54      5.20 o 
  -6   5   0        5.12       -1.79      4.15 o 
  -5   5   0       42.44       58.41      5.28 o 
  -4   5   0      551.31      583.75     11.23 o 
  -3   5   0    12856.81    12805.95    109.03 o 
  -2   5   0      246.05      223.31      8.80 o 
  -1   5   0     1194.12     1184.81     18.92 o 
   0   5   0      231.58      319.25      9.44 o 
   1   5   0       89.97       88.54      4.65 o 
   3   5   0       38.55       58.96      4.77 o 
   4   5   0     1305.46     1292.88     19.60 o 
   5   5   0      396.66      405.89     11.95 o 
   6   5   0       70.09       79.18      7.67 o 
   7   5   0      100.95      123.53     15.89 o 
   8   5   0      121.28      109.04     21.82 o 
 -10   6   0      163.32      216.28     36.50 o 
  -9   6   0      196.60      202.77     13.14 o 
  -8   6   0       19.79        5.53      7.10 o 
  -7   6   0     1172.25     1171.50     21.41 o 
  -6   6   0      882.82      930.73     17.53 o 
  -5   6   0        1.59       -2.18      3.82 o 
  -4   6   0      477.02      410.51      9.51 o 
  -3   6   0      350.86      378.82     12.32 o 
  -2   6   0       20.67        8.92      3.97 o 
  -1   6   0       19.42       35.18      4.90 o 
   0   6   0     6191.03     6452.30     97.09 o 
   1   6   0     1762.78     1708.68     33.54 o 
   2   6   0      334.02      277.85      8.31 o 
   3   6   0      417.36      385.86     10.28 o 
   4   6   0       78.51       85.80      6.44 o 
   5   6   0      204.29      194.64      9.48 o 
   6   6   0      227.57      242.43     14.55 o 
   7   6   0       24.88       20.30     24.51 o 
   8   6   0       30.67       15.16     27.20 o 
 -10   7   0       26.84       33.77     12.00 o 
  -9   7   0        6.85      -10.64      8.36 o 
  -8   7   0     1402.33     1416.11     31.42 o 
  -7   7   0      889.77      886.41     19.01 o 
  -6   7   0        9.23        7.01      5.24 o 
  -5   7   0       49.84       50.95      5.60 o 
  -4   7   0     1465.52     1538.26     20.07 o 
  -3   7   0      713.03      643.15     23.43 o 
  -2   7   0      230.62      221.81     10.19 o 
  -1   7   0       49.70       83.62      6.75 o 
   0   7   0       11.38       11.92      5.44 o 
   1   7   0      582.68      651.70     12.45 o 
   2   7   0       47.77       59.67      5.32 o 
   3   7   0       24.55       24.39      4.68 o 
   4   7   0     2152.71     2142.24     28.54 o 
   5   7   0      529.55      547.53     19.00 o 
   6   7   0       61.20       69.83     19.93 o 
   7   7   0       25.12        0.67     23.70 o 
 -10   8   0        1.57       -6.75     10.50 o 
  -9   8   0      147.66      131.27     14.25 o 
  -8   8   0      645.61      621.66     22.31 o 
  -7   8   0      124.13      157.40     12.95 o 
  -6   8   0      147.74      118.71     10.60 o 
  -5   8   0      655.64      694.63     19.13 o 
  -4   8   0      726.78      734.15     18.76 o 
  -3   8   0      796.99      812.92     18.99 o 
  -2   8   0      102.53      147.23     25.05 o 
   0   8   0      903.15      996.27     16.06 o 
   1   8   0      194.99      182.17      8.20 o 
   2   8   0      424.03      377.93     11.01 o 
   3   8   0        6.15       13.41      4.86 o 
   4   8   0      442.67      457.27     17.45 o 
   5   8   0       47.58       44.44      9.40 o 
   6   8   0      242.72      264.37     20.47 o 
   7   8   0       17.82        6.30     40.67 o 
 -10   9   0       20.21        5.21     26.67 o 
  -9   9   0       11.05        3.19      9.85 o 
  -8   9   0      234.71      276.24     26.67 o 
  -7   9   0     1531.32     1487.49     36.63 o 
  -6   9   0       20.81       18.42      8.45 o 
  -5   9   0      376.19      367.76     15.80 o 
  -4   9   0      178.96      207.43     22.63 o 
  -3   9   0     1011.20     1032.30     23.07 o 
  -2   9   0        0.37        0.03      5.52 o 
  -1   9   0      437.36      487.09     15.38 o 
   0   9   0      405.38      444.91     21.01 o 
   1   9   0       64.06       85.04      7.03 o 
   2   9   0      501.95      556.72     14.08 o 
   3   9   0       11.05       -7.93      7.00 o 
   4   9   0      246.83      250.60     14.84 o 
   5   9   0       87.36      116.38     26.67 o 
   6   9   0       72.52       71.96     23.16 o 
  -9  10   0       74.27       44.16     13.47 o 
  -8  10   0       16.69        3.43     19.39 o 
  -7  10   0      958.83     1002.25     27.79 o 
  -6  10   0       69.93       74.83     10.93 o 
  -5  10   0      118.56      125.10     11.46 o 
  -4  10   0      653.26      662.07     20.40 o 
  -3  10   0      206.99      217.33     13.51 o 
  -2  10   0      486.49      478.93     17.39 o 
  -1  10   0        1.28        5.42      5.42 o 
   0  10   0      400.36      423.41     16.16 o 
   1  10   0      949.62     1066.66     25.59 o 
   2  10   0      465.04      455.58     15.22 o 
   3  10   0       35.38       50.10     10.77 o 
   4  10   0      225.63      206.60     14.55 o 
   5  10   0      163.47      155.39     40.13 o 
   6  10   0      126.12      147.96     18.05 o 
  -9  11   0        1.35      -11.98     14.01 o 
  -8  11   0      304.05      301.52     18.96 o 
  -7  11   0        3.60       -8.71      9.43 o 
  -6  11   0      354.27      337.72     18.10 o 
  -5  11   0       13.43        5.81      7.91 o 
  -4  11   0        2.37       -7.07      7.27 o 
  -3  11   0     3468.30     3465.81    118.52 o 
  -2  11   0        0.56       -2.19      7.32 o 
  -1  11   0       68.14       67.20     18.32 o 
   0  11   0      456.57      436.13     16.13 o 
   1  11   0       34.53       29.96      7.21 o 
   2  11   0       17.10       12.93      9.70 o 
   3  11   0       13.77        4.31      9.70 o 
   4  11   0       37.46       18.32     11.31 o 
   5  11   0      111.53      143.83     16.70 o 
  -9  12   0        3.50      -23.33     35.29 o 
  -8  12   0       17.46        6.98     19.39 o 
  -7  12   0       43.98       38.11     11.85 o 
  -6  12   0       78.94       86.21     13.10 o 
  -5  12   0      161.06      165.83     14.02 o 
  -4  12   0      222.28      225.91     15.58 o 
  -3  12   0       27.05       22.67      8.88 o 
  -2  12   0      818.42      725.28     66.26 o 
  -1  12   0        1.66       -8.60      5.73 o 
   0  12   0        0.19       -0.35      8.08 o 
   1  12   0      695.06      680.93     26.40 o 
   2  12   0      210.97      221.95     18.85 o 
   3  12   0      300.39      309.22     20.47 o 
   4  12   0       51.04       49.02     12.93 o 
  -8  13   0       57.41       53.69     13.55 o 
  -7  13   0      133.85      146.15     16.82 o 
  -6  13   0       45.43       34.64     11.88 o 
  -5  13   0       43.64       32.31     11.33 o 
  -4  13   0        4.09       -3.20      8.54 o 
  -3  13   0       50.76       69.59     10.98 o 
  -2  13   0       15.82        5.65     14.01 o 
  -1  13   0       87.20       97.58     22.36 o 
   0  13   0       27.50       21.55      9.70 o 
   1  13   0        7.83        5.39      9.70 o 
   2  13   0       39.31       40.40     12.39 o 
   3  13   0       11.32       12.93     11.31 o 
  -8  14   0       55.41       46.91     15.37 o 
  -7  14   0      361.25      377.06     22.55 o 
  -6  14   0       43.15       57.53     13.78 o 
  -5  14   0      169.15      188.91     16.70 o 
  -4  14   0      292.77      322.69     18.35 o 
  -3  14   0      163.28      145.74     21.28 o 
  -2  14   0        3.42       10.97      7.66 o 
  -1  14   0      251.41      230.57     17.78 o 
   0  14   0        9.10        1.08      9.70 o 
   1  14   0      211.72      259.12     21.01 o 
   2  14   0       45.40       89.43     15.08 o 
  -7  15   0       72.46       64.77     35.82 o 
  -6  15   0       24.94        3.14     12.46 o 
  -5  15   0        7.12       -6.30     10.08 o 
  -4  15   0        2.76        2.61      9.85 o 
  -3  15   0        0.78       -0.58      7.88 o 
  -2  15   0        2.54       13.47     10.24 o 
  -1  15   0       44.16       34.48     11.85 o 
   0  15   0       62.48       79.19     14.01 o 
   1  15   0       86.31       77.57     15.08 o 
  -5  16   0        0.09      -16.88     11.26 o 
  -4  16   0       13.39       25.86      9.95 o 
  -3  16   0       18.83       23.16     10.24 o 
  -2  16   0       74.40       52.79     12.93 o 
  -1  16   0       46.60       30.71     12.39 o 
   1 -16   1      113.95       86.73     14.55 o 
   2 -16   1       79.08       57.64     13.47 o 
   3 -16   1       11.05        4.02      7.88 o 
   4 -16   1       27.88       33.23     12.26 o 
   5 -16   1        0.08       -8.71     14.55 o 
  -1 -15   1       25.03       30.17     12.39 o 
   0 -15   1        1.16        0.00     10.24 o 
   1 -15   1       12.46      -13.47      9.70 o 
   2 -15   1      611.87      637.48    113.40 o 
   3 -15   1       15.54       27.26     16.43 o 
   4 -15   1        1.83        0.60     26.67 o 
   5 -15   1        4.39       -8.08     12.93 o 
   6 -15   1        3.14      -12.68     11.98 o 
   7 -15   1       78.19       91.50     16.34 o 
  -2 -14   1      155.72      162.15     17.78 o 
  -1 -14   1      166.92      168.08     17.24 o 
   0 -14   1       19.07       12.93     10.24 o 
   1 -14   1       97.24       95.40     27.47 o 
   2 -14   1       48.15       56.48     15.08 o 
   3 -14   1        1.12        2.19     19.93 o 
   4 -14   1       49.64       49.02     11.61 o 
   5 -14   1       64.14       47.03     18.59 o 
   6 -14   1      239.93      250.57     24.24 o 
   7 -14   1       97.63      108.68     15.92 o 
  -3 -13   1      402.81      393.26     23.16 o 
  -2 -13   1      152.20      175.62     17.78 o 
  -1 -13   1       61.88       87.27     13.47 o 
   0 -13   1       77.03       73.90     11.58 o 
   1 -13   1       17.66       21.22      7.90 o 
   2 -13   1      346.57      315.42     27.74 o 
   3 -13   1      183.83      189.07     29.90 o 
   4 -13   1       35.16       23.69      9.88 o 
   5 -13   1        0.53        3.30     23.70 o 
   6 -13   1       52.33       35.87     12.43 o 
   7 -13   1      202.38      196.38     17.88 o 
   8 -13   1       49.36       51.63     13.69 o 
  -4 -12   1        0.78       -4.31     10.24 o 
  -3 -12   1       14.69       26.94     10.77 o 
  -2 -12   1      178.93      148.68     15.62 o 
  -1 -12   1      790.91      811.04     40.67 o 
   0 -12   1      105.64      109.07     10.16 o 
   1 -12   1       19.61       24.44      7.48 o 
   2 -12   1      489.95      488.61     37.71 o 
   3 -12   1      240.21      230.25     14.97 o 
   4 -12   1      128.06      127.94     12.62 o 
   5 -12   1      297.67      328.34     17.93 o 
   6 -12   1      894.33      905.19     28.32 o 
   7 -12   1        6.51       12.44     11.46 o 
   8 -12   1       10.36        6.33     14.55 o 
   9 -12   1        1.74       -6.12     12.25 o 
  -5 -11   1       10.07       15.62     10.77 o 
  -4 -11   1      220.13      219.79     17.24 o 
  -3 -11   1      236.67      218.72     17.24 o 
  -2 -11   1        2.59       -6.61      5.93 o 
  -1 -11   1      737.07      743.42     19.80 o 
   0 -11   1        3.66       -2.99      6.36 o 
   1 -11   1      744.02      710.50     47.41 o 
   2 -11   1      788.78      799.21     21.90 o 
   3 -11   1     1330.76     1286.82     40.13 o 
   4 -11   1       39.59       49.74      9.46 o 
   5 -11   1       98.91      109.83     16.70 o 
   6 -11   1       42.19       32.80      9.91 o 
   7 -11   1      495.05      522.80     22.50 o 
   8 -11   1       95.66       98.29     14.63 o 
   9 -11   1       40.96       16.39     13.00 o 
  -6 -10   1       31.80       12.62     29.09 o 
  -5 -10   1       91.24      133.49     40.13 o 
  -4 -10   1       97.67       88.29     13.74 o 
  -3 -10   1      173.24      167.00     15.62 o 
  -2 -10   1      121.28      170.32     11.03 o 
  -1 -10   1      175.43      200.39     13.74 o 
   0 -10   1      103.14      128.96      9.77 o 
   1 -10   1      694.41      768.40     19.66 o 
   2 -10   1       40.03       23.05      8.35 o 
   3 -10   1       99.29      124.35     11.13 o 
   4 -10   1      819.39      801.46     25.59 o 
   5 -10   1      698.84      647.02     21.19 o 
   6 -10   1      435.74      473.48     20.35 o 
   7 -10   1      168.73      194.26     15.58 o 
   8 -10   1      179.01      172.37     16.06 o 
   9 -10   1       11.76      -10.96     10.17 o 
  -6  -9   1        2.47      -17.52     30.17 o 
  -5  -9   1      279.47      303.96     15.94 o 
  -4  -9   1        3.84       -1.55     14.55 o 
  -3  -9   1       33.96       20.53      6.21 o 
  -2  -9   1      114.22      144.79     10.38 o 
  -1  -9   1      106.50      130.46      8.17 o 
   0  -9   1        7.98        4.40      5.06 o 
   1  -9   1       75.41       63.03     15.08 o 
   2  -9   1      917.90      920.06     21.27 o 
   3  -9   1     2892.94     2835.12     41.64 o 
   4  -9   1      176.15      202.43     18.05 o 
   5  -9   1      370.52      413.40     17.51 o 
   6  -9   1      215.79      220.19     22.36 o 
   7  -9   1        1.25       51.18     21.55 o 
   8  -9   1      530.20      558.10     22.43 o 
   9  -9   1        7.85      -11.59     11.31 o 
  10  -9   1        3.22      -22.51     27.74 o 
  -7  -8   1        0.17       -8.06     27.74 o 
  -6  -8   1      304.39      324.27     17.51 o 
  -5  -8   1       30.85       46.27      9.25 o 
  -4  -8   1       13.20       28.55      9.16 o 
  -3  -8   1       13.94       12.22      4.88 o 
  -2  -8   1       42.24       32.63      5.32 o 
  -1  -8   1      825.60      762.71     14.25 o 
   0  -8   1       35.15       31.40      4.81 o 
   1  -8   1     2942.20     3000.10     40.03 o 
   2  -8   1       26.61       34.65      6.39 o 
   3  -8   1      113.50      164.78     12.12 o 
   4  -8   1       79.96       75.71      8.09 o 
   5  -8   1        8.02        9.52      6.26 o 
   6  -8   1      146.35      153.24     11.83 o 
   7  -8   1     2004.07     1993.91     37.61 o 
   8  -8   1      214.55      222.78     15.87 o 
   9  -8   1        0.58      -16.26     15.35 o 
  10  -8   1       13.77       -0.97     12.93 o 
  -7  -7   1       16.25        6.99     37.44 o 
  -6  -7   1      235.02      228.28     14.48 o 
  -5  -7   1      348.39      352.39     12.11 o 
  -4  -7   1      142.43      167.27      8.52 o 
  -3  -7   1      290.18      294.72      9.59 o 
  -2  -7   1      667.25      696.11     15.52 o 
  -1  -7   1      826.57      735.98     12.97 o 
   0  -7   1      897.64      727.14     12.31 o 
   1  -7   1      538.34      613.74     14.90 o 
   2  -7   1      336.36      379.04     13.06 o 
   3  -7   1     4110.53     3915.71     48.97 o 
   4  -7   1      177.97      163.38      8.11 o 
   5  -7   1       86.63       89.34      6.81 o 
   6  -7   1       22.89       31.31      6.38 o 
   7  -7   1       43.28       39.93     18.05 o 
   8  -7   1      402.26      374.71     17.86 o 
   9  -7   1        5.17      -17.37     11.58 o 
  10  -7   1      107.31      136.18     15.75 o 
  -8  -6   1       17.39        1.55     15.08 o 
  -7  -6   1       40.58       31.19     26.40 o 
  -6  -6   1      746.80      745.05     17.41 o 
  -5  -6   1      415.81      385.71     11.99 o 
  -4  -6   1     1469.79     1440.98     21.35 o 
  -3  -6   1      406.21      390.14     10.14 o 
  -2  -6   1        0.19        7.43      3.11 o 
  -1  -6   1     2532.03     2480.60     26.46 o 
   0  -6   1      368.95      411.17     11.08 o 
   1  -6   1      344.11      438.61     38.25 o 
   2  -6   1      178.54      166.55     15.35 o 
   3  -6   1      281.23      274.61     10.81 o 
   4  -6   1      671.40      644.04     16.83 o 
   5  -6   1      421.53      439.50     11.86 o 
   6  -6   1      120.55      125.79      8.42 o 
   7  -6   1      480.65      442.75     14.93 o 
   8  -6   1      205.96      219.66     12.93 o 
   9  -6   1        5.25      -10.95      7.30 o 
  10  -6   1        2.71       17.93     13.47 o 
  -8  -5   1      320.26      331.35     18.02 o 
  -7  -5   1       20.55       22.28      8.81 o 
  -6  -5   1       77.28       83.02      8.11 o 
  -5  -5   1      514.80      461.42     12.44 o 
  -4  -5   1      237.91      258.04      8.85 o 
  -3  -5   1      682.40      727.29     12.73 o 
  -2  -5   1     6497.02     6801.41     60.20 o 
  -1  -5   1        7.08       10.77      5.93 o 
   0  -5   1       89.11       76.25      5.78 o 
   1  -5   1     1561.13     1504.05     21.78 o 
   2  -5   1     2889.75     2861.06     37.71 o 
   3  -5   1     5220.41     5434.16     49.45 o 
   4  -5   1      230.94      248.43      8.60 o 
   5  -5   1        0.46        5.99      4.03 o 
   6  -5   1       18.76       19.64      5.35 o 
   7  -5   1       66.05       65.40      8.00 o 
   8  -5   1        7.69        6.83      9.61 o 
   9  -5   1      106.39       86.50     16.58 o 
  10  -5   1      220.00      257.31     33.86 o 
  -9  -4   1      270.00      303.23     41.75 o 
  -8  -4   1       63.76       52.71     19.39 o 
  -7  -4   1       28.97       38.04      6.66 o 
  -6  -4   1        8.18        3.83      4.53 o 
  -5  -4   1      343.50      337.99     14.53 o 
  -4  -4   1       21.59       46.55      4.57 o 
  -3  -4   1      783.15      779.00     12.75 o 
  -2  -4   1       71.91       45.25      7.54 o 
  -1  -4   1     3139.99     3183.56     35.09 o 
   0  -4   1      535.90      642.04     13.31 o 
   1  -4   1       13.38       12.82      3.05 o 
   2  -4   1       21.93       28.25      3.80 o 
   3  -4   1     1055.64     1064.32     19.90 o 
   4  -4   1      555.37      584.29     11.51 o 
   5  -4   1       41.10       31.81      5.59 o 
   6  -4   1      103.85      108.64      7.41 o 
   7  -4   1       62.11       64.56      9.21 o 
   8  -4   1      154.44      148.41     21.65 o 
   9  -4   1        5.02       -7.87      8.40 o 
  10  -4   1        6.10       -9.19     35.29 o 
  -9  -3   1      106.00      101.35     23.16 o 
  -8  -3   1      310.99      345.03     13.43 o 
  -7  -3   1      103.38      116.84      8.69 o 
  -6  -3   1       22.53        7.12      5.49 o 
  -5  -3   1      800.91      794.13     14.86 o 
  -4  -3   1      894.97      927.57     14.88 o 
  -3  -3   1     4153.85     4155.40     39.72 o 
  -2  -3   1     3589.49     3766.90     34.95 o 
  -1  -3   1     4725.43     5041.33     94.24 o 
   0  -3   1     2650.19     2818.26     31.42 o 
   1  -3   1      967.99     1008.58     14.93 o 
   2  -3   1      361.25      399.67      9.13 o 
   3  -3   1     1257.19     1284.13     16.03 o 
   4  -3   1     2367.42     2366.71     26.57 o 
   5  -3   1     1606.29     1640.61     22.02 o 
   6  -3   1       10.41        7.48      4.56 o 
   7  -3   1        1.01       -3.13      5.52 o 
   8  -3   1      255.74      281.71     12.86 o 
   9  -3   1        2.34      -11.75      7.83 o 
  10  -3   1        5.69       -2.10     11.58 o 
  -9  -2   1       49.35       48.59      8.82 o 
  -8  -2   1        1.67       -7.46     11.92 o 
  -7  -2   1     1261.70     1231.14     22.18 o 
  -6  -2   1      646.79      636.81     14.39 o 
  -5  -2   1     1124.70     1090.01     17.42 o 
  -4  -2   1     7166.46     7293.94     65.39 o 
  -3  -2   1      898.25      815.15     12.04 o 
  -2  -2   1      223.51      222.69      5.45 o 
  -1  -2   1     2188.95     2319.22     21.55 o 
   0  -2   1     4261.74     4418.96     44.91 o 
   1  -2   1     8597.00     8372.68     82.58 o 
   2  -2   1      384.99      434.95      7.76 o 
   3  -2   1     1853.13     2026.59     21.93 o 
   4  -2   1     1240.87     1201.01     23.05 o 
   5  -2   1      126.41      123.50      6.94 o 
   6  -2   1      645.51      641.25     14.29 o 
   7  -2   1     3445.46     3352.98     43.95 o 
   8  -2   1      223.20      226.37     14.50 o 
   9  -2   1        1.27      -12.08      8.05 o 
  10  -2   1        3.10      -16.14     16.38 o 
  -9  -1   1        9.73       11.95      7.85 o 
  -8  -1   1       90.78      101.72      8.85 o 
  -7  -1   1      840.67      864.63     18.17 o 
  -6  -1   1       51.15       74.27     12.68 o 
  -5  -1   1      211.16      297.41     26.42 o 
  -4  -1   1      388.55      469.52      9.91 o 
  -3  -1   1        1.17        1.41      1.87 o 
  -2  -1   1      209.04      239.42      5.37 o 
  -1  -1   1      340.36      374.84      7.04 o 
   1  -1   1    13987.55    14170.99    173.39 o 
   2  -1   1     2464.98     2611.72     24.71 o 
   3  -1   1     6023.98     6055.97     53.56 o 
   4  -1   1      541.31      541.38     10.91 o 
   5  -1   1      931.29      886.68     15.27 o 
   7  -1   1      162.60      179.80     10.00 o 
   8  -1   1      287.90      267.42     12.36 o 
   9  -1   1        0.61       -8.94      6.24 o 
  10  -1   1       13.11       11.01     10.54 o 
 -10   0   1        7.64      -10.10     11.14 o 
  -9   0   1      248.44      258.16     12.95 o 
  -8   0   1        1.72       -2.22      5.95 o 
  -7   0   1        5.28        1.53      5.06 o 
  -6   0   1     1007.02     1018.34     24.42 o 
  -5   0   1     2799.02     3038.16     33.37 o 
  -4   0   1     5518.87     5626.96     51.91 o 
  -3   0   1      533.59      538.63      9.41 o 
  -2   0   1     2059.01     2108.77     20.45 o 
   1   0   1     6978.18     7026.33     68.28 o 
   2   0   1     1037.21     1072.10     12.66 o 
   3   0   1      122.37      125.82      9.59 o 
   4   0   1      259.27      235.41      7.74 o 
   5   0   1       48.49       74.00      6.68 o 
   6   0   1       11.73       10.47      4.88 o 
   7   0   1      554.15      531.48     14.87 o 
   8   0   1      875.87      899.53     20.35 o 
   9   0   1       84.95       78.36     11.74 o 
 -10   1   1        1.05       -2.03     14.63 o 
  -9   1   1       38.00       43.82      8.30 o 
  -8   1   1       24.39       24.02      8.33 o 
  -7   1   1      340.45      341.44     11.74 o 
  -6   1   1      294.53      292.10     11.78 o 
  -5   1   1      198.02      161.85      7.03 o 
  -4   1   1      545.68      541.80     10.31 o 
  -3   1   1      537.72      608.66      9.50 o 
  -2   1   1    11867.64    12198.83     99.10 o 
  -1   1   1      278.60      258.85      5.66 o 
   1   1   1    11715.42    12067.75    179.39 o 
   2   1   1     8318.58     8733.86     72.73 o 
   3   1   1     2122.77     2037.02     22.31 o 
   4   1   1       80.52       75.95      5.20 o 
   5   1   1       38.04       40.39      4.98 o 
   6   1   1       82.37       97.13      8.54 o 
   7   1   1       63.65       60.64      7.34 o 
   8   1   1       67.00       77.37     10.87 o 
   9   1   1      445.05      448.84     30.71 o 
 -10   2   1      433.80      466.01     19.81 o 
  -9   2   1      517.69      536.72     16.74 o 
  -8   2   1      188.54      211.26     11.07 o 
  -7   2   1      113.71      126.75      8.48 o 
  -6   2   1      761.37      784.68     15.22 o 
  -5   2   1        3.45       11.06      3.62 o 
  -4   2   1     1685.77     1550.23     19.34 o 
  -3   2   1      156.19      197.17      5.55 o 
  -2   2   1     1338.53     1416.81     14.94 o 
  -1   2   1      314.80      386.46      6.98 o 
   0   2   1     1893.45     1921.57     27.47 o 
   1   2   1     3092.25     3252.82     39.51 o 
   2   2   1     4370.76     4368.26     39.45 o 
   3   2   1     2304.55     2376.20     25.47 o 
   4   2   1        5.32        2.08      2.86 o 
   5   2   1      725.32      680.96     15.48 o 
   6   2   1      224.61      236.27     10.17 o 
   7   2   1      410.08      415.64     15.43 o 
   8   2   1       67.54       82.32     23.97 o 
   9   2   1       13.84       10.88     28.55 o 
 -10   3   1       12.31       13.88     14.00 o 
  -9   3   1      116.94      140.79     14.14 o 
  -8   3   1       64.38       75.37      7.98 o 
  -7   3   1     1698.85     1591.89     27.93 o 
  -6   3   1        1.95       11.85      3.95 o 
  -5   3   1     1816.73     1798.49     22.94 o 
  -4   3   1     3534.85     3567.66     44.90 o 
  -3   3   1     3565.04     3679.07     34.46 o 
  -2   3   1     3611.58     3637.07     32.64 o 
  -1   3   1      726.87      770.62     11.91 o 
   0   3   1     1327.48     1380.94     57.91 o 
   1   3   1     1798.30     1859.31     19.04 o 
   2   3   1      500.61      469.55      8.50 o 
   3   3   1        0.37       -0.09      2.90 o 
   4   3   1     5246.21     5353.22     51.73 o 
   5   3   1      971.18      931.86     16.88 o 
   6   3   1      337.25      338.08     16.71 o 
   7   3   1      180.16      203.42     14.55 o 
   8   3   1      211.15      215.67     15.27 o 
   9   3   1       46.14       48.09     12.30 o 
 -10   4   1        0.30      -14.56     10.92 o 
  -9   4   1      793.33      800.68     19.88 o 
  -8   4   1      428.76      496.93     16.58 o 
  -7   4   1     1727.19     1663.75     25.41 o 
  -6   4   1      139.00      145.31      7.82 o 
  -5   4   1        4.25       -0.96      3.20 o 
  -4   4   1     2036.51     1955.66     22.68 o 
  -3   4   1     3954.03     3907.97     36.54 o 
  -2   4   1      762.15      759.29     13.32 o 
  -1   4   1      144.28      151.55      7.83 o 
   0   4   1     6960.62     7161.49    130.37 o 
   1   4   1     1057.00     1165.47     18.47 o 
   2   4   1      476.27      445.51      8.92 o 
   3   4   1      764.57      743.16     12.67 o 
   4   4   1     1076.31     1141.76     17.94 o 
   5   4   1       93.66      107.00      7.14 o 
   6   4   1      212.71      209.32      9.92 o 
   7   4   1        4.06        2.67      7.61 o 
   8   4   1      269.12      278.59     20.47 o 
 -10   5   1       56.88       58.86     14.00 o 
  -9   5   1      410.21      407.30     15.23 o 
  -8   5   1      503.79      523.07     15.45 o 
  -7   5   1     2102.25     2058.18     28.93 o 
  -6   5   1        5.33        0.96      3.78 o 
  -5   5   1       22.83       24.77      4.22 o 
  -4   5   1      696.54      671.84     18.90 o 
  -3   5   1     2969.85     3138.28     30.79 o 
  -2   5   1      324.47      354.16      6.83 o 
  -1   5   1     2668.11     2586.58     25.34 o 
   0   5   1     4896.57     5027.26     49.51 o 
   1   5   1     4187.04     4336.70     41.80 o 
   2   5   1       59.31       57.39      4.59 o 
   3   5   1       39.74       35.78      4.08 o 
   4   5   1     1105.38     1066.84     17.73 o 
   5   5   1      446.23      464.39     12.94 o 
   6   5   1       48.80       41.81      9.36 o 
   7   5   1       75.59       81.18     11.58 o 
   8   5   1        1.31       -7.30     30.17 o 
 -10   6   1       14.13       27.95     34.65 o 
  -9   6   1      114.78      144.49     13.11 o 
  -8   6   1      203.58      216.05     15.24 o 
  -7   6   1        4.19        5.43      5.71 o 
  -6   6   1      324.15      328.19     12.85 o 
  -5   6   1     1051.91     1005.41     16.22 o 
  -4   6   1        9.34       19.12      3.44 o 
  -3   6   1     6086.68     6386.45     56.81 o 
  -2   6   1      139.42      124.38     32.59 o 
  -1   6   1      226.74      243.40      6.85 o 
   0   6   1      130.24      162.67     17.64 o 
   1   6   1      274.25      285.54      8.33 o 
   2   6   1       59.78       70.54      5.34 o 
   3   6   1       27.04       29.57      4.81 o 
   4   6   1      116.85      116.10      7.34 o 
   5   6   1      232.63      280.50     14.55 o 
   6   6   1       38.74       21.04      8.94 o 
   7   6   1      154.10      160.10     19.12 o 
   8   6   1      217.50      222.08     47.94 o 
 -10   7   1       62.80       89.21     44.71 o 
  -9   7   1       32.77       28.91      9.64 o 
  -8   7   1        0.25       -5.57      6.78 o 
  -7   7   1      252.97      277.61     11.90 o 
  -6   7   1      300.00      307.71     13.74 o 
  -5   7   1      101.41      102.79      8.02 o 
  -4   7   1     1735.55     1676.34     21.03 o 
  -3   7   1       12.74        9.03      9.97 o 
   0   7   1     5368.63     5645.95     75.49 o 
   1   7   1      575.59      570.20     11.85 o 
   2   7   1      428.83      404.06     15.61 o 
   3   7   1     1078.58     1063.77     17.76 o 
   4   7   1       64.19       70.51     20.47 o 
   5   7   1      106.22      119.63     11.51 o 
   6   7   1        1.73       -4.31      8.10 o 
   7   7   1        0.68      -12.29      8.19 o 
 -10   8   1       42.99       34.11     12.14 o 
  -9   8   1        1.93      -11.30     21.82 o 
  -8   8   1      760.77      731.07     40.94 o 
  -7   8   1     1345.65     1381.63     29.68 o 
  -6   8   1      250.98      324.40     18.59 o 
  -5   8   1      172.85      184.74     11.56 o 
  -4   8   1     1302.01     1333.66     25.11 o 
  -3   8   1       46.77       60.56      7.12 o 
  -2   8   1      117.00      157.91     17.78 o 
  -1   8   1      111.57      127.50      5.77 o 
   0   8   1      739.27      793.20     15.95 o 
   1   8   1      202.89      228.56      9.06 o 
   2   8   1      161.01      174.75      8.22 o 
   3   8   1       13.71        8.66     10.24 o 
   4   8   1     1257.42     1287.26     27.70 o 
   5   8   1      353.33      338.45     31.51 o 
   6   8   1        0.11       -5.93      9.16 o 
   7   8   1       18.26        6.86     22.90 o 
 -10   9   1       70.89       77.02     14.41 o 
  -9   9   1      215.17      215.43     16.48 o 
  -8   9   1        0.71      -10.43     14.01 o 
  -7   9   1      587.14      603.68     21.13 o 
  -6   9   1      838.59      800.28     22.72 o 
  -5   9   1      407.11      416.25     16.56 o 
  -4   9   1      422.05      381.21     15.52 o 
  -3   9   1      512.70      507.19     16.84 o 
  -2   9   1        9.31        3.34      5.94 o 
  -1   9   1      281.86      295.99     12.37 o 
   0   9   1       10.78        9.05      5.38 o 
   1   9   1      907.79      852.76     17.39 o 
   2   9   1        2.57       -5.01      6.94 o 
   3   9   1      195.44      194.04     13.47 o 
   4   9   1      151.71      159.01     13.28 o 
   5   9   1      250.17      247.42     16.06 o 
   6   9   1       22.88        8.34      9.61 o 
  -9  10   1      158.18      137.78     18.32 o 
  -8  10   1      262.43      299.06     18.02 o 
  -7  10   1       25.44       16.49      9.05 o 
  -6  10   1        0.39      -10.91      7.27 o 
  -5  10   1       35.39       42.54      8.62 o 
  -4  10   1       15.74       19.98      7.39 o 
  -3  10   1     2150.05     2183.85     43.10 o 
  -2  10   1      664.58      675.67     20.03 o 
  -1  10   1     1112.93     1118.16     23.82 o 
   0  10   1      855.79      754.27     19.03 o 
   1  10   1       26.96       34.18      6.66 o 
   2  10   1      612.61      629.21     24.24 o 
   3  10   1      115.90      111.75     11.83 o 
   4  10   1       16.47        4.06     30.17 o 
   5  10   1      493.03      480.44     20.86 o 
   6  10   1        1.55      -13.42      9.67 o 
  -9  11   1      198.03      197.37     17.57 o 
  -8  11   1      186.27      198.88     19.12 o 
  -7  11   1       40.59       35.55     12.93 o 
  -6  11   1        4.90      -12.48      8.32 o 
  -5  11   1       50.33       49.18      9.40 o 
  -4  11   1      672.82      678.57     22.10 o 
  -3  11   1       33.60      106.86     29.36 o 
  -2  11   1       18.12       10.80      6.52 o 
  -1  11   1        1.35       -6.16      5.73 o 
   0  11   1      712.79      747.71     27.74 o 
   1  11   1      300.85      304.37     18.32 o 
   2  11   1      158.14      133.06     14.55 o 
   3  11   1        0.14      -10.77      9.16 o 
   4  11   1      433.94      472.45     24.24 o 
   5  11   1       19.77       44.17     12.93 o 
  -9  12   1        1.88      -22.06     31.25 o 
  -8  12   1      150.90      183.85     16.66 o 
  -7  12   1       38.33       38.32     11.61 o 
  -6  12   1      111.07      110.65     13.01 o 
  -5  12   1      200.02      221.48     22.90 o 
  -4  12   1      150.59      169.07     14.48 o 
  -3  12   1     1073.52     1108.72     28.82 o 
  -2  12   1      346.62      354.04     22.90 o 
  -1  12   1      275.28      276.08     35.02 o 
   0  12   1      200.07      209.56     16.16 o 
   1  12   1      104.85      101.82     13.47 o 
   2  12   1      234.25      230.57     18.85 o 
   3  12   1        0.20       -4.31      9.70 o 
   4  12   1      312.04      333.46     22.09 o 
  -8  13   1       20.08        7.71     11.98 o 
  -7  13   1       89.40      109.59     16.16 o 
  -6  13   1        1.18      -14.79     19.66 o 
  -5  13   1       36.81       26.35     15.62 o 
  -4  13   1      103.73      108.42     12.62 o 
  -3  13   1      284.63      256.52     16.14 o 
  -2  13   1       62.83       73.01      9.90 o 
  -1  13   1      128.12      127.13     14.01 o 
   0  13   1      165.51      195.55     16.70 o 
   1  13   1      355.09      357.70     22.09 o 
   2  13   1      176.02      231.11     20.47 o 
   3  13   1       10.81       18.85     11.31 o 
  -8  14   1       48.26       51.12     27.20 o 
  -7  14   1      416.96      404.33     22.82 o 
  -6  14   1        4.04      -15.85     10.57 o 
  -5  14   1       17.12        8.83     10.85 o 
  -4  14   1       14.05       18.53     14.01 o 
  -3  14   1       69.51       69.18     10.55 o 
  -2  14   1       14.45        8.08      8.62 o 
  -1  14   1       62.62       49.56     11.85 o 
   0  14   1      151.18      128.75     15.62 o 
   1  14   1       16.27       12.39     11.85 o 
   2  14   1       86.05       86.73     15.62 o 
  -7  15   1       10.44       -3.77     13.20 o 
  -6  15   1      286.08      269.05     20.35 o 
  -5  15   1        6.42       -1.53     10.91 o 
  -4  15   1      116.78      107.41     24.24 o 
  -3  15   1      395.63      374.94     21.55 o 
  -2  15   1       75.62       80.81     13.47 o 
  -1  15   1        0.69        5.39      9.70 o 
   0  15   1       96.46      103.97     15.62 o 
   1  15   1       78.94       91.58     16.16 o 
  -5  16   1       22.78        8.90     12.18 o 
  -4  16   1       31.26       28.01     11.31 o 
  -3  16   1        4.03        9.70      9.16 o 
  -2  16   1       75.97       95.35     14.55 o 
  -1  16   1        0.12      -10.24      9.70 o 
   1 -16   2       15.29        5.39     10.77 o 
   2 -16   2      104.78      130.01     29.36 o 
   3 -16   2       77.41       79.90     12.12 o 
   4 -16   2       37.45       33.44     12.32 o 
   5 -16   2      127.20      135.73     16.18 o 
  -1 -15   2       12.52       29.09     12.93 o 
   0 -15   2       10.17        4.31     10.24 o 
   1 -15   2      106.28      115.37     15.35 o 
   2 -15   2      288.43      245.44     68.15 o 
   3 -15   2       38.56       44.28     23.70 o 
   4 -15   2       57.60       71.16     29.90 o 
   5 -15   2        5.38      -13.15     10.52 o 
   6 -15   2       59.13       63.95     14.85 o 
  -2 -14   2      252.42      247.27     21.55 o 
  -1 -14   2        9.66       18.85     11.31 o 
   0 -14   2      142.63      150.95     23.16 o 
   1 -14   2      255.87      243.19     50.37 o 
   2 -14   2      137.97      140.02     30.71 o 
   3 -14   2      203.79      246.95     44.71 o 
   4 -14   2       90.75      112.35     13.74 o 
   5 -14   2        1.61      -11.90      9.59 o 
   6 -14   2      255.62      234.84     19.27 o 
   7 -14   2        2.05       -7.27     13.74 o 
  -3 -13   2        2.74        5.93     10.24 o 
  -2 -13   2      184.83      185.32     18.32 o 
  -1 -13   2      436.35      448.78     33.13 o 
   0 -13   2        2.79       15.16      7.76 o 
   1 -13   2       14.69       11.48      7.55 o 
   2 -13   2      186.06      173.56     12.74 o 
   3 -13   2      206.53      209.04     15.17 o 
   4 -13   2      227.28      211.16     16.42 o 
   5 -13   2        0.70      -11.22      8.70 o 
   6 -13   2      213.31      189.18     21.01 o 
   7 -13   2      705.71      683.26     26.88 o 
   8 -13   2      133.09      119.52     16.65 o 
  -4 -12   2       33.94       46.33     12.39 o 
  -3 -12   2      203.86      233.26     17.78 o 
  -2 -12   2      280.52      335.24     15.34 o 
  -1 -12   2       24.28       20.51      7.36 o 
   0 -12   2       96.83      131.07     10.76 o 
   1 -12   2       17.46        8.42     15.08 o 
   2 -12   2       41.20       33.04      8.67 o 
   3 -12   2       92.76      133.61     12.00 o 
   4 -12   2        0.37      -11.44      7.63 o 
   5 -12   2       17.60        8.68      9.12 o 
   6 -12   2      330.62      321.40     35.55 o 
   7 -12   2      398.43      401.79     21.34 o 
   8 -12   2       93.20       84.43     15.13 o 
  -4 -11   2       38.23       32.86     10.77 o 
  -3 -11   2      200.88      226.26     17.24 o 
  -2 -11   2       30.35       20.73      7.04 o 
  -1 -11   2      108.23      154.12     11.35 o 
   0 -11   2      315.82      354.03     24.24 o 
   1 -11   2       87.65       65.36      8.24 o 
   2 -11   2     1127.34     1095.32     38.52 o 
   3 -11   2      356.79      347.89     17.16 o 
   4 -11   2       20.27        9.73     15.08 o 
   5 -11   2       10.39       10.53      8.59 o 
   6 -11   2      320.64      300.87     42.56 o 
   7 -11   2        9.92        5.79      9.71 o 
   8 -11   2        9.81        2.83     12.66 o 
   9 -11   2        0.15       -4.19     26.40 o 
  -6 -10   2        0.29      -38.79     25.86 o 
  -5 -10   2      192.21      218.30     20.74 o 
  -4 -10   2       18.39       21.01      9.70 o 
  -3 -10   2       44.32       58.11      7.80 o 
  -2 -10   2       66.67       87.51      8.90 o 
  -1 -10   2      381.35      354.51     13.83 o 
   0 -10   2      257.42      268.89     12.47 o 
   1 -10   2      157.98      147.15      9.90 o 
   2 -10   2      490.06      460.21     16.76 o 
   3 -10   2     1971.02     1880.24     33.20 o 
   4 -10   2      226.60      216.17     13.87 o 
   5 -10   2       42.08       43.33      8.97 o 
   6 -10   2      448.24      432.36     19.41 o 
   8 -10   2      272.15      283.98     18.64 o 
   9 -10   2       56.73       58.70     13.92 o 
  -6  -9   2       58.91       72.86     33.40 o 
  -5  -9   2      189.31      209.95     13.93 o 
  -4  -9   2      102.11      175.80     10.83 o 
  -3  -9   2        3.17       10.06      5.13 o 
  -2  -9   2      817.83      841.14     18.59 o 
  -1  -9   2      837.29      845.61     19.11 o 
   0  -9   2       17.87       27.40      6.10 o 
   1  -9   2      240.54      230.36     12.05 o 
   2  -9   2      761.26      668.49     18.47 o 
   3  -9   2       43.26       57.78      8.36 o 
   4  -9   2      123.53      117.58     10.17 o 
   5  -9   2      484.37      463.89     22.63 o 
   6  -9   2       43.67       42.16      9.29 o 
   7  -9   2     1485.99     1415.71     32.58 o 
   8  -9   2       18.10       -0.14     26.40 o 
   9  -9   2      146.40      151.62     16.16 o 
  -7  -8   2       25.32      -35.55     23.70 o 
  -6  -8   2        8.44       -5.96     22.36 o 
  -5  -8   2      207.06      186.31      9.91 o 
  -4  -8   2      185.07      170.08      8.98 o 
  -3  -8   2      197.10      191.53      9.01 o 
  -2  -8   2      727.32      690.68     16.01 o 
  -1  -8   2      117.93      113.99      6.86 o 
   0  -8   2       50.85       65.40      5.23 o 
   1  -8   2     1985.64     1896.34     52.52 o 
   2  -8   2     1830.14     1638.69     27.57 o 
   3  -8   2     2843.50     2601.08     46.06 o 
   4  -8   2        8.16        9.82      6.03 o 
   5  -8   2      509.41      487.19     17.19 o 
   6  -8   2      537.77      542.06     19.47 o 
   7  -8   2       40.36       48.20     10.07 o 
   8  -8   2      185.06      186.48     15.27 o 
   9  -8   2       24.13       19.78     11.00 o 
  10  -8   2        8.33      -25.70     46.33 o 
  -7  -7   2       66.81       71.70     24.78 o 
  -6  -7   2      931.12      946.65     19.93 o 
  -5  -7   2      192.47      169.62     12.08 o 
  -4  -7   2       19.61       19.48      4.96 o 
  -3  -7   2      249.10      236.25      8.81 o 
  -2  -7   2       17.50       27.74      4.27 o 
  -1  -7   2     2562.34     2464.19     27.08 o 
   0  -7   2      117.08      125.10      8.10 o 
   1  -7   2     1525.89     1599.37     34.48 o 
   2  -7   2      931.90      990.23     23.97 o 
   3  -7   2      161.89      171.72     10.26 o 
   4  -7   2       33.67       68.77     14.18 o 
   5  -7   2      521.62      522.49     14.00 o 
   6  -7   2      379.57      362.68     15.99 o 
   7  -7   2      474.99      437.83     18.68 o 
   8  -7   2       57.33       53.99     10.65 o 
   9  -7   2      152.06      146.30     15.32 o 
  10  -7   2       86.28       70.45     43.37 o 
  -8  -6   2        3.09      -33.40     23.16 o 
  -7  -6   2       24.52       21.51     11.29 o 
  -6  -6   2       72.90       78.35     10.60 o 
  -5  -6   2      439.30      456.13     12.44 o 
  -4  -6   2      239.05      222.77     17.21 o 
  -3  -6   2      469.49      441.22     10.53 o 
  -2  -6   2     1798.05     1850.05     24.48 o 
  -1  -6   2      864.14      931.38     13.57 o 
   0  -6   2      553.06      601.42     10.46 o 
   1  -6   2     1166.85     1116.72     26.13 o 
   2  -6   2     2367.56     2359.98     32.27 o 
   3  -6   2     2373.47     2432.26     50.91 o 
   4  -6   2      759.24      846.35     15.28 o 
   5  -6   2     2354.25     2316.76     29.22 o 
   6  -6   2      461.18      441.34     21.43 o 
   7  -6   2      261.43      253.41     13.00 o 
   8  -6   2        8.67        4.90      7.35 o 
   9  -6   2        1.10        7.91      9.86 o 
  10  -6   2      101.55       99.97     14.94 o 
  -8  -5   2       10.39        1.64      8.43 o 
  -7  -5   2      353.32      341.72     13.01 o 
  -6  -5   2      630.49      637.92     15.59 o 
  -5  -5   2       64.07       52.09      5.76 o 
  -4  -5   2      583.37      605.46     12.41 o 
  -3  -5   2      829.07      884.29     14.27 o 
  -2  -5   2      177.03      146.68      6.30 o 
  -1  -5   2     7972.12     8426.99     71.55 o 
   0  -5   2        7.72        7.38      2.00 o 
   1  -5   2      286.26      336.99     14.55 o 
   2  -5   2      138.48      141.00      7.55 o 
   3  -5   2      607.73      577.29     13.66 o 
   4  -5   2        6.01        1.63      3.55 o 
   5  -5   2       94.80      113.48      7.32 o 
   6  -5   2      443.08      448.21     13.52 o 
   7  -5   2      109.36       98.12      9.67 o 
   8  -5   2       37.36       26.33      8.27 o 
   9  -5   2       92.51      112.05     17.52 o 
  10  -5   2       25.98        9.44      9.94 o 
  -9  -4   2      103.76      126.48     13.82 o 
  -8  -4   2      159.36      149.38     10.31 o 
  -7  -4   2      181.87      190.59     10.32 o 
  -6  -4   2        3.29       -2.18      3.97 o 
  -5  -4   2      544.28      521.52     12.32 o 
  -4  -4   2      762.30      822.96     14.18 o 
  -3  -4   2      100.66      118.15      5.53 o 
  -2  -4   2     4513.69     4499.44     52.22 o 
  -1  -4   2     5513.28     5932.01     66.97 o 
   0  -4   2     7708.60     7956.41     89.57 o 
   1  -4   2      560.65      579.67     12.00 o 
   2  -4   2     1263.11     1275.32     20.12 o 
   3  -4   2     4493.63     4507.95     57.00 o 
   4  -4   2     1654.44     1464.83     20.03 o 
   5  -4   2       39.92       31.16      5.00 o 
   6  -4   2     1033.50     1048.55     19.42 o 
   7  -4   2      398.94      398.37     14.36 o 
   8  -4   2       15.78       14.24     12.26 o 
   9  -4   2       10.38       -4.70      7.94 o 
  10  -4   2        0.45        4.73     19.78 o 
  -9  -3   2        1.67      -10.95     15.41 o 
  -8  -3   2       11.48        0.91      8.93 o 
  -7  -3   2       32.40       32.41      6.21 o 
  -6  -3   2      399.75      399.34     11.83 o 
  -5  -3   2      903.97      875.00     15.68 o 
  -4  -3   2       26.86       27.40      3.57 o 
  -3  -3   2      143.96      153.97      6.71 o 
  -2  -3   2      464.28      481.77      8.24 o 
  -1  -3   2     7082.24     7269.31     83.04 o 
   0  -3   2    51891.98    53246.61    429.51 o 
   1  -3   2      235.58      305.90     12.39 o 
   2  -3   2      107.34      105.34      5.03 o 
   3  -3   2     1547.75     1581.79     19.23 o 
   4  -3   2       86.62       90.06      6.00 o 
   5  -3   2       24.16       26.93      5.21 o 
   6  -3   2      276.75      280.54     10.82 o 
   7  -3   2      704.35      712.39     17.35 o 
   8  -3   2     1049.37      922.97     20.65 o 
   9  -3   2       56.19       39.38     10.81 o 
  10  -3   2       11.11        5.25     23.97 o 
  -9  -2   2      283.22      285.53     13.26 o 
  -8  -2   2       12.05        3.08      6.06 o 
  -7  -2   2       20.54       23.21      7.50 o 
  -6  -2   2      156.14      179.43      8.39 o 
  -5  -2   2      348.23      422.31     10.53 o 
  -4  -2   2     3300.23     3441.25     35.28 o 
  -3  -2   2      474.10      449.59      8.56 o 
  -2  -2   2      378.79      380.48      6.89 o 
  -1  -2   2    10464.80    10667.12    115.12 o 
   0  -2   2     2720.79     2725.73     51.18 o 
   1  -2   2      931.95      873.79     13.71 o 
   2  -2   2     3262.76     3399.18     54.58 o 
   3  -2   2     1656.01     1594.15     19.18 o 
   4  -2   2    10389.96    10743.04     92.51 o 
   5  -2   2        9.94       16.13      4.83 o 
   6  -2   2      227.67      232.69     10.06 o 
   7  -2   2        4.09        7.83      8.19 o 
   8  -2   2      102.57       97.89      9.38 o 
   9  -2   2       10.64       -4.93      7.38 o 
  10  -2   2        1.26      -23.85     18.85 o 
  -9  -1   2       18.78       13.57      8.86 o 
  -8  -1   2       43.55       40.98      6.88 o 
  -7  -1   2       32.62       51.59      8.28 o 
  -6  -1   2     1085.42     1068.50     18.23 o 
  -5  -1   2     5496.35     6143.89     61.57 o 
  -4  -1   2      125.92      128.64      9.37 o 
  -3  -1   2      202.16      207.08      5.78 o 
  -2  -1   2      214.83      223.33      4.90 o 
  -1  -1   2    10584.75    11166.55    119.52 o 
   0  -1   2      864.54      870.06     12.50 o 
   1  -1   2     7525.82     7603.39     96.23 o 
   2  -1   2     1360.67     1379.78     21.11 o 
   3  -1   2       13.91       21.47      3.83 o 
   4  -1   2       51.00      111.09     20.47 o 
   5  -1   2      420.42      384.17     10.61 o 
   6  -1   2      134.75      114.87      7.74 o 
   7  -1   2     1965.92     1975.50     29.31 o 
   8  -1   2      173.06      162.65     11.00 o 
   9  -1   2        9.23        6.39     13.48 o 
  10  -1   2        1.09      -17.93     26.67 o 
 -10   0   2       10.11       -5.90      7.33 o 
  -9   0   2      392.02      444.65     15.42 o 
  -8   0   2       47.79       64.16     15.10 o 
  -7   0   2        9.87       22.50      5.31 o 
  -6   0   2      301.89      293.99      9.74 o 
  -5   0   2      243.78      239.00      8.00 o 
  -4   0   2       53.82       74.63      4.76 o 
  -3   0   2      573.20      531.12      8.96 o 
  -2   0   2      460.04      478.54      7.12 o 
  -1   0   2     2234.54     2252.83     27.04 o 
   0   0   2      308.52      295.21      8.62 o 
   1   0   2     2785.92     2891.77     40.13 o 
   2   0   2        0.58        3.11      5.66 o 
   3   0   2     9186.99     9366.08     80.53 o 
   4   0   2       81.10      111.82      6.28 o 
   5   0   2      580.37      614.00     13.19 o 
   6   0   2       39.22       56.31      7.68 o 
   7   0   2        0.34       -5.01      4.97 o 
   8   0   2       48.20       47.93      7.80 o 
   9   0   2      166.43      203.49     16.43 o 
 -10   1   2      194.79      230.38     14.69 o 
  -9   1   2      259.26      290.67     13.02 o 
  -8   1   2      755.18      785.50     18.06 o 
  -7   1   2      414.22      457.65     12.91 o 
  -6   1   2      140.88      128.05      7.19 o 
  -5   1   2     3111.56     2986.44     32.58 o 
  -4   1   2      130.70      140.42     11.51 o 
  -3   1   2     1361.13     1428.46     16.56 o 
  -2   1   2     1402.08     1498.34     16.97 o 
  -1   1   2     1542.70     1643.43     20.76 o 
   0   1   2     8205.53     8457.51    126.60 o 
   1   1   2     2468.19     2664.77     29.77 o 
   2   1   2       68.14       73.63      3.76 o 
   3   1   2     3350.51     3361.52     33.37 o 
   4   1   2      462.35      474.09     10.80 o 
   5   1   2        1.80       -4.51      3.64 o 
   6   1   2      226.06      233.19     10.01 o 
   7   1   2      176.47      183.76     10.28 o 
   8   1   2      704.94      728.84     23.49 o 
   9   1   2       31.21       22.75     13.20 o 
 -10   2   2        0.35       -3.48     15.42 o 
  -9   2   2      391.84      456.69     15.56 o 
  -8   2   2      689.79      690.69     16.96 o 
  -7   2   2      148.17      153.80      8.94 o 
  -6   2   2       49.77       49.31      5.21 o 
  -5   2   2       11.82       28.13      4.42 o 
  -4   2   2     1472.83     1420.34     26.85 o 
  -3   2   2        7.58       -0.05     17.65 o 
  -2   2   2      484.60      537.65     10.03 o 
  -1   2   2    20284.25    21127.29    259.47 o 
   0   2   2     1814.24     1763.73     26.40 o 
   1   2   2     1409.99     1439.79     19.39 o 
   2   2   2     1742.30     1850.64     49.18 o 
   3   2   2      206.71      202.72      6.73 o 
   4   2   2     6012.79     6011.49     56.52 o 
   5   2   2      669.02      702.37     14.55 o 
   6   2   2       75.82       80.49      7.20 o 
   7   2   2     1031.91     1017.73     26.21 o 
   8   2   2       32.29       42.39      9.98 o 
   9   2   2      123.02      136.76     25.86 o 
 -10   3   2      438.98      497.35     17.39 o 
  -9   3   2      406.81      454.30     15.18 o 
  -8   3   2       11.98       11.28      8.26 o 
  -7   3   2      212.49      252.42     10.86 o 
  -6   3   2      505.83      548.18     12.68 o 
  -5   3   2       82.47       73.44      4.96 o 
  -4   3   2     3478.08     3533.39     35.23 o 
  -3   3   2        6.28        1.21     16.35 o 
  -2   3   2      324.61      347.74      6.79 o 
  -1   3   2     6123.37     6119.95     69.26 o 
   0   3   2       12.92       22.19      3.37 o 
   1   3   2     2076.85     2016.29     20.68 o 
   2   3   2      946.03      940.30     12.91 o 
   3   3   2     1737.63     1763.23     21.32 o 
   4   3   2      178.98      161.38      7.27 o 
   5   3   2      117.15      126.82      7.54 o 
   6   3   2       17.49       11.84      5.16 o 
   7   3   2      204.70      195.34     14.19 o 
   8   3   2      334.67      356.74     18.35 o 
   9   3   2        1.08      -23.16     18.85 o 
 -10   4   2       21.82       10.50      9.20 o 
  -9   4   2      462.22      459.56     15.45 o 
  -8   4   2      512.65      542.24     15.22 o 
  -7   4   2      486.32      500.81     13.84 o 
  -6   4   2      530.63      507.97     12.08 o 
  -5   4   2        1.90        4.39      3.45 o 
  -4   4   2     2104.80     2170.97     24.49 o 
  -3   4   2        8.04        1.79      2.67 o 
  -2   4   2        8.70       16.56      2.45 o 
  -1   4   2     4265.85     4415.02     39.08 o 
   0   4   2     1954.75     1971.49     36.61 o 
   1   4   2       53.36       41.71      4.63 o 
   2   4   2      139.14      134.70      5.34 o 
   3   4   2      423.13      398.57      9.44 o 
   4   4   2     4119.69     4113.99     69.81 o 
   5   4   2      793.36      827.16     16.53 o 
   6   4   2        0.26       -5.42      6.63 o 
   7   4   2       53.89       47.90     10.36 o 
   8   4   2       35.68       36.64     22.36 o 
 -10   5   2        3.31        0.84      8.15 o 
  -9   5   2      180.66      188.83     11.62 o 
  -8   5   2      709.53      685.74     17.00 o 
  -7   5   2     2667.46     2576.83     32.98 o 
  -6   5   2      609.46      654.87     13.75 o 
  -5   5   2     3917.78     4023.93     40.98 o 
  -4   5   2      417.83      356.04      9.41 o 
  -3   5   2      236.57      192.59     27.14 o 
  -2   5   2      268.92      264.41      8.91 o 
  -1   5   2     2227.18     2400.58     24.43 o 
   0   5   2     6912.14     6937.46    146.65 o 
   1   5   2        8.91       10.25      4.82 o 
   2   5   2      734.29      728.19     12.15 o 
   3   5   2      492.61      480.70     11.47 o 
   4   5   2      412.50      431.06     11.45 o 
   5   5   2       65.09       66.99      9.40 o 
   6   5   2      143.30      156.45     12.96 o 
   7   5   2      164.33      159.84     13.58 o 
   8   5   2      401.56      398.64     24.51 o 
 -10   6   2        3.12       -9.76     16.39 o 
  -9   6   2      316.13      302.87     13.31 o 
  -8   6   2      138.62      149.69      9.82 o 
  -7   6   2       55.81       67.36      7.03 o 
  -6   6   2      760.88      787.42     15.41 o 
  -5   6   2       33.10       23.04      3.90 o 
  -4   6   2     2327.78     2475.33     27.33 o 
  -3   6   2        5.00        8.64      4.27 o 
  -2   6   2      865.19      877.93     12.59 o 
  -1   6   2     3149.28     3204.73     56.24 o 
   0   6   2     2088.13     2140.92     28.93 o 
   1   6   2       77.68       94.99      6.05 o 
   2   6   2      337.25      356.23      9.15 o 
   3   6   2      227.92      211.73      8.11 o 
   4   6   2        7.36        6.20      7.00 o 
   5   6   2      234.86      230.05     14.19 o 
   6   6   2      386.35      359.06     17.45 o 
   7   6   2        0.56       -5.25      8.18 o 
   8   6   2       24.86        8.58     15.08 o 
 -10   7   2       88.46      117.46     30.98 o 
  -9   7   2      214.65      221.82     22.63 o 
  -8   7   2        0.82       -7.86      5.75 o 
  -7   7   2      470.98      487.31     13.75 o 
  -5   7   2     2692.47     2595.59     30.11 o 
  -4   7   2     1489.96     1451.91     19.21 o 
  -3   7   2        6.81        7.54      4.57 o 
  -2   7   2      572.49      594.38     10.71 o 
  -1   7   2      652.49      645.39     12.70 o 
   0   7   2      136.41      176.29     18.85 o 
   1   7   2     1016.04     1018.94     15.91 o 
   2   7   2        3.48        0.40      3.78 o 
   3   7   2      221.51      212.22     12.43 o 
   4   7   2      158.68      151.91     24.24 o 
   5   7   2        3.69       -4.22     10.77 o 
   6   7   2      161.86      142.65     13.58 o 
   7   7   2       44.11       42.59     33.13 o 
 -10   8   2       57.11       54.11     12.93 o 
  -9   8   2       53.63       63.01     10.93 o 
  -8   8   2      288.42      273.51     22.36 o 
  -7   8   2       53.04       78.19     12.93 o 
  -6   8   2     1405.48     1413.71     28.44 o 
  -5   8   2      748.41      740.50     47.41 o 
  -4   8   2      663.95      646.26     17.64 o 
  -3   8   2      853.92      812.96     20.74 o 
  -2   8   2       59.51       67.72      7.18 o 
  -1   8   2      883.61      902.77     17.24 o 
   0   8   2     3139.71     3194.02     34.32 o 
   1   8   2       13.56       15.29      4.52 o 
   2   8   2        1.24       -8.63      6.03 o 
   3   8   2        0.27       -8.33      7.46 o 
   4   8   2      146.37      148.59     12.48 o 
   5   8   2      323.55      325.78     17.08 o 
   6   8   2       18.13       20.34     10.43 o 
   7   8   2       28.67       33.91     38.52 o 
 -10   9   2      125.43      161.38     16.42 o 
  -9   9   2      126.44      154.43     14.61 o 
  -8   9   2      547.97      534.27     20.53 o 
  -7   9   2        9.57       12.93      8.31 o 
  -6   9   2      293.43      275.67     32.32 o 
  -5   9   2      317.02      317.64     14.76 o 
  -4   9   2     1638.11     1609.08     28.89 o 
  -3   9   2      551.25      589.39     17.67 o 
  -2   9   2      357.49      355.61     14.61 o 
  -1   9   2      526.99      519.52     21.28 o 
   0   9   2      784.92      789.14     15.25 o 
   1   9   2      226.87      220.49     12.32 o 
   2   9   2      346.30      327.23     16.16 o 
   3   9   2      895.52      864.49     23.21 o 
   4   9   2        5.74       11.71      8.97 o 
   5   9   2      415.57      389.56     24.24 o 
   6   9   2        8.19       -4.03      9.64 o 
 -10  10   2      281.60      311.90     20.37 o 
  -9  10   2      113.77      127.92     14.67 o 
  -8  10   2      607.16      697.45     35.29 o 
  -7  10   2       50.83       37.27      9.53 o 
  -6  10   2      171.20      155.11     13.47 o 
  -5  10   2      170.49      154.87     12.15 o 
  -4  10   2       48.72       48.50      8.57 o 
  -3  10   2       73.50       98.43      9.59 o 
  -2  10   2      259.33      254.56     19.93 o 
  -1  10   2      705.39      732.58     23.70 o 
   0  10   2      662.70      686.47     18.24 o 
   1  10   2       39.13       30.17      9.70 o 
   2  10   2       32.38       25.32      9.70 o 
   3  10   2        9.80        9.34      8.46 o 
   4  10   2      206.22      213.14     17.51 o 
   5  10   2      247.92      284.63     17.57 o 
  -9  11   2      159.22      196.24     35.02 o 
  -8  11   2        8.96       16.77     10.55 o 
  -7  11   2        2.49        6.51      9.05 o 
  -6  11   2       40.65       36.22     14.55 o 
  -5  11   2       61.51       39.78     18.59 o 
  -4  11   2      230.63      301.17     20.47 o 
  -3  11   2      737.17      729.44     21.90 o 
  -2  11   2      533.16      512.74     18.29 o 
  -1  11   2        2.51       -2.85      6.44 o 
   0  11   2      609.06      627.59     23.70 o 
   1  11   2      165.41      183.16     16.16 o 
   2  11   2        3.68        1.62      8.62 o 
   3  11   2       18.64        8.08      9.70 o 
   4  11   2      171.33      169.15     16.70 o 
   5  11   2       15.71       24.24     11.85 o 
  -9  12   2       15.22        0.33     16.97 o 
  -8  12   2      494.38      491.07     36.09 o 
  -7  12   2       14.07        2.83     10.50 o 
  -6  12   2       26.19        8.11      9.77 o 
  -5  12   2      115.24      113.13     13.22 o 
  -4  12   2       44.10       40.60      9.88 o 
  -3  12   2       79.98       94.66     11.58 o 
  -2  12   2        2.62        6.09     12.39 o 
  -1  12   2        0.43       -4.31      8.08 o 
   0  12   2      472.21      447.67     21.55 o 
   1  12   2      246.69      255.35     18.32 o 
   2  12   2       12.69       16.16     10.77 o 
   3  12   2        2.37        0.00     10.24 o 
   4  12   2        5.96       18.32     11.31 o 
  -8  13   2       39.80       34.12     13.49 o 
  -7  13   2      114.69      110.55     15.62 o 
  -6  13   2       16.30        1.85     10.36 o 
  -5  13   2      211.38      213.64     22.36 o 
  -4  13   2      267.28      271.41     16.84 o 
  -3  13   2      233.81      232.75     23.97 o 
  -2  13   2       39.10       34.48     10.24 o 
  -1  13   2       81.10       80.81     12.39 o 
   0  13   2       16.88        3.23      9.70 o 
   1  13   2      177.83      177.23     17.78 o 
   2  13   2       13.19       -7.00     10.77 o 
   3  13   2       70.86       64.11     13.47 o 
  -8  14   2        7.04      -15.70     12.33 o 
  -7  14   2       20.02       17.90     14.55 o 
  -6  14   2       95.92       92.68     14.55 o 
  -5  14   2       90.15       51.81     20.47 o 
  -4  14   2       30.28       27.24     15.62 o 
  -3  14   2       81.69       70.03     11.85 o 
  -2  14   2        4.10        3.77      8.62 o 
  -1  14   2        0.44       12.39      9.16 o 
   0  14   2      162.13      191.24     17.78 o 
   1  14   2       26.16       16.16     11.85 o 
   2  14   2      140.74      105.05     16.70 o 
  -7  15   2      206.58      201.36     19.60 o 
  -6  15   2       18.47       14.58     12.78 o 
  -5  15   2       20.48       12.99     12.09 o 
  -4  15   2      352.99      306.52     20.47 o 
  -3  15   2       52.44       43.64     11.31 o 
  -2  15   2       32.64       38.25     11.31 o 
  -1  15   2        0.81       -0.54     10.24 o 
   0  15   2       11.80       12.93     10.77 o 
   1  15   2       40.06       40.94     13.47 o 
  -5  16   2       90.14      126.60     18.32 o 
  -4  16   2        0.45        0.54      9.16 o 
  -3  16   2       79.43       69.49     13.47 o 
  -2  16   2        0.30       -9.70      9.70 o 
  -1  16   2       14.41       12.39     11.85 o 
   1 -16   3       35.75       39.58     34.21 o 
   2 -16   3      224.79      212.62     43.37 o 
   3 -16   3       23.02       19.58     14.01 o 
   4 -16   3        3.41        6.44     15.08 o 
   5 -16   3       97.34       93.37     29.09 o 
   0 -15   3        0.81        7.43     15.89 o 
   1 -15   3      389.36      395.88     51.72 o 
   2 -15   3       61.35       62.64     19.39 o 
   3 -15   3      102.98      117.99     14.81 o 
   4 -15   3       38.73       48.35     28.55 o 
   5 -15   3      124.93      134.11     15.90 o 
   6 -15   3      372.52      350.64     29.09 o 
  -1 -14   3        7.59       12.30      7.89 o 
   0 -14   3        0.25        0.42      7.36 o 
   1 -14   3       99.40       97.53     16.97 o 
   2 -14   3      328.98      340.14     41.48 o 
   3 -14   3       83.33       81.26     12.13 o 
   4 -14   3      156.38      163.00     20.74 o 
   5 -14   3      142.12      143.08     15.47 o 
   6 -14   3        4.25        9.52     11.70 o 
   7 -14   3      366.26      338.27     32.05 o 
  -2 -13   3      369.21      434.99     17.95 o 
  -1 -13   3        8.07       23.26      8.03 o 
   0 -13   3       87.79      110.61     11.06 o 
   1 -13   3      496.41      498.30     26.40 o 
   2 -13   3        2.20       -8.08     16.16 o 
   3 -13   3       64.66       45.87     11.04 o 
   4 -13   3      125.42      128.20     25.32 o 
   5 -13   3       57.18       50.86     11.06 o 
   6 -13   3      213.34      246.73     22.90 o 
   7 -13   3      144.57      136.53     16.11 o 
   8 -13   3        3.99      -31.99     24.51 o 
  -2 -12   3       41.72       48.23      8.74 o 
  -1 -12   3        0.66        9.04      7.04 o 
   0 -12   3        9.82       27.13      7.66 o 
   1 -12   3       13.54       10.83      6.39 o 
   2 -12   3      332.30      318.66     16.23 o 
   3 -12   3      523.02      483.02     29.09 o 
   4 -12   3        1.35       -4.20      8.12 o 
   5 -12   3      870.74      876.14     27.21 o 
   6 -12   3       98.47      100.63     13.57 o 
   7 -12   3        0.17      -21.35     33.13 o 
   8 -12   3       53.24       45.41     47.41 o 
  -3 -11   3      146.61      151.19     11.03 o 
  -2 -11   3      105.66      122.75     10.48 o 
  -1 -11   3       13.04       10.25      6.34 o 
   0 -11   3      276.09      262.20     13.30 o 
   1 -11   3      242.62      236.93     12.57 o 
   2 -11   3       87.60       98.68      9.77 o 
   3 -11   3       42.33       55.89      9.40 o 
   4 -11   3       22.06       19.88      8.14 o 
   5 -11   3      256.03      228.45     51.99 o 
   6 -11   3      528.83      522.68     22.63 o 
   7 -11   3       62.71       67.26     13.03 o 
   8 -11   3        7.55      -17.17     22.36 o 
   9 -11   3      200.36      195.83     19.01 o 
  -6 -10   3       31.03      -33.94     22.63 o 
  -4 -10   3        4.69        7.00      8.62 o 
  -3 -10   3      457.88      453.31     15.78 o 
  -2 -10   3     1148.86     1159.09     24.33 o 
  -1 -10   3        1.57       -6.08      5.17 o 
   0 -10   3       95.83       85.90      8.31 o 
   1 -10   3        0.31       -2.87      8.35 o 
   2 -10   3     1400.48     1354.95     27.00 o 
   3 -10   3      768.43      696.38     20.09 o 
   4 -10   3       33.29       17.30      7.61 o 
   5 -10   3      140.68      148.65     12.74 o 
   6 -10   3        2.18      -11.57      7.71 o 
   7 -10   3       23.95       28.21     10.17 o 
   8 -10   3       75.47       65.27     13.89 o 
   9 -10   3      200.53      182.56     18.76 o 
  -6  -9   3       72.69       -5.39     22.63 o 
  -5  -9   3       92.81       71.63     17.24 o 
  -4  -9   3      207.98      195.79     10.08 o 
  -3  -9   3      356.62      361.00     11.87 o 
  -2  -9   3      514.10      450.35     12.36 o 
  -1  -9   3      176.14      156.37      9.86 o 
   0  -9   3      526.80      553.31     15.50 o 
   1  -9   3      872.31      802.76     19.13 o 
   2  -9   3     1143.19     1089.05     30.17 o 
   3  -9   3      344.22      334.58     18.05 o 
   4  -9   3      597.83      556.04     28.82 o 
   5  -9   3       39.75       47.35      8.88 o 
   6  -9   3      182.19      184.31     14.55 o 
   7  -9   3      254.89      223.86     31.25 o 
   8  -9   3        8.22       -3.33     16.97 o 
   9  -9   3      100.93      115.70     31.51 o 
  -7  -8   3      158.38      120.13     29.09 o 
  -6  -8   3      205.49      193.50     14.84 o 
  -5  -8   3      599.50      571.95     15.04 o 
  -4  -8   3       12.91       10.59      6.77 o 
  -3  -8   3      352.81      316.75     10.37 o 
  -2  -8   3     2631.50     2603.65     30.36 o 
  -1  -8   3       21.72       19.40      4.20 o 
   0  -8   3        0.62       -2.26      3.40 o 
   1  -8   3      366.39      315.51     12.48 o 
   2  -8   3      121.92      129.05      9.42 o 
   3  -8   3        9.54       12.65      7.54 o 
   4  -8   3        2.36        2.44      5.60 o 
   5  -8   3      153.26      160.61     12.26 o 
   6  -8   3        3.96        0.76      7.46 o 
   7  -8   3      189.76      210.87     18.59 o 
   8  -8   3       44.52       26.13     10.98 o 
   9  -8   3        0.68      -11.36     13.20 o 
  -7  -7   3       33.83       20.11     11.85 o 
  -6  -7   3      100.43      126.41     16.34 o 
  -5  -7   3       35.50       27.42      5.59 o 
  -4  -7   3       35.25       30.07      5.16 o 
  -3  -7   3     1633.87     1646.25     25.91 o 
  -2  -7   3        8.06        7.00      5.21 o 
  -1  -7   3      653.74      701.06     12.11 o 
   0  -7   3     1096.79     1301.66     16.72 o 
   1  -7   3        7.38       11.96      6.46 o 
   2  -7   3     1658.90     1767.31     28.06 o 
   3  -7   3      615.08      619.39     18.32 o 
   4  -7   3      113.46      120.47      7.43 o 
   5  -7   3       12.58        8.32      6.39 o 
   6  -7   3      293.45      285.14     15.09 o 
   7  -7   3      337.16      325.96     17.26 o 
   8  -7   3       19.22       27.60     10.33 o 
   9  -7   3        8.38       18.24     11.00 o 
  10  -7   3       29.54        6.39     13.00 o 
  -8  -6   3       25.62       -1.08     22.09 o 
  -7  -6   3      598.63      639.75     23.29 o 
  -6  -6   3      961.02      953.44     21.06 o 
  -5  -6   3       33.77       40.35      5.69 o 
  -4  -6   3      826.73      779.80     14.65 o 
  -3  -6   3       30.61       26.84      4.16 o 
  -2  -6   3       59.64       61.41      9.16 o 
  -1  -6   3      174.45      169.92      8.45 o 
   0  -6   3       13.11       29.89      3.18 o 
   1  -6   3        9.90        2.40      3.54 o 
   2  -6   3       77.70       66.21     17.51 o 
   3  -6   3       94.60       88.26      5.54 o 
   4  -6   3      213.92      282.86     12.83 o 
   5  -6   3      698.79      676.09     15.67 o 
   6  -6   3      329.42      317.57     12.98 o 
   7  -6   3      130.47      136.85     11.03 o 
   8  -6   3       33.25       21.71      9.12 o 
   9  -6   3      309.21      288.06     18.16 o 
  10  -6   3       39.80       42.17     13.34 o 
  -8  -5   3       27.34       18.58     14.81 o 
  -7  -5   3        3.14        2.78      8.36 o 
  -6  -5   3      638.37      636.76     15.14 o 
  -5  -5   3      831.67      794.53     15.42 o 
  -4  -5   3     1325.60     1356.52     19.41 o 
  -3  -5   3      471.21      433.35      9.58 o 
  -2  -5   3      364.85      355.96     11.27 o 
  -1  -5   3     1614.61     1747.75     19.60 o 
   0  -5   3        0.09        1.66      1.64 o 
   1  -5   3      135.82      130.97      4.28 o 
   2  -5   3     2073.50     1902.21     21.41 o 
   3  -5   3        9.59       22.91      4.35 o 
   4  -5   3     1198.71     1166.22     18.46 o 
   5  -5   3      194.54      192.66      9.89 o 
   6  -5   3      356.21      335.46     13.14 o 
   7  -5   3     2349.63     2283.48     32.80 o 
   8  -5   3       56.42       46.05     11.49 o 
   9  -5   3        1.21       -2.45      9.34 o 
  10  -5   3        2.05      -22.51     20.34 o 
  -9  -4   3        4.07       -8.06      9.29 o 
  -8  -4   3        0.98       -7.02      8.51 o 
  -7  -4   3      551.77      524.83     14.81 o 
  -6  -4   3       82.81       86.81      6.81 o 
  -5  -4   3       13.61       12.54      3.98 o 
  -4  -4   3     1534.00     1563.71     20.60 o 
  -3  -4   3      958.77     1062.87     14.87 o 
  -2  -4   3     1322.82     1289.36     17.83 o 
  -1  -4   3      559.92      524.87      8.59 o 
   0  -4   3    24363.97    24374.10    194.29 o 
   1  -4   3      758.27      690.11      9.92 o 
   2  -4   3     3438.65     3327.93     32.57 o 
   3  -4   3     1743.15     1672.72     21.07 o 
   4  -4   3      668.52      712.34     14.07 o 
   5  -4   3       24.89       23.52      5.09 o 
   6  -4   3     1122.68     1080.56     20.22 o 
   7  -4   3       87.98       85.15      9.44 o 
   8  -4   3        0.44       -5.19      7.15 o 
   9  -4   3       13.94        6.20     13.52 o 
  10  -4   3        9.23       -8.17     25.42 o 
  -9  -3   3      310.92      261.83     18.43 o 
  -8  -3   3        0.30       -8.63      5.75 o 
  -7  -3   3        1.73        5.61      6.02 o 
  -6  -3   3      288.17      269.80      9.86 o 
  -5  -3   3      822.55      881.73     15.52 o 
  -4  -3   3     1067.73     1050.75     15.74 o 
  -3  -3   3     2050.49     2330.99     24.95 o 
  -2  -3   3       79.29       90.58      4.27 o 
  -1  -3   3     1245.86     1255.93     13.93 o 
   0  -3   3     5933.18     6169.06     72.43 o 
   1  -3   3    17693.74    17789.27    143.30 o 
   2  -3   3    15665.09    16130.47    247.99 o 
   3  -3   3       60.10       69.54      5.02 o 
   4  -3   3     2125.78     2163.64     26.00 o 
   5  -3   3       37.74       56.04      6.60 o 
   6  -3   3      189.97      223.06     10.76 o 
   7  -3   3      750.60      759.08     38.36 o 
   8  -3   3      147.14      149.70     20.30 o 
   9  -3   3       26.47       43.34     18.35 o 
  10  -3   3        3.63       -2.40     23.93 o 
  -9  -2   3        5.39        8.92      6.44 o 
  -8  -2   3      171.87      182.30     14.14 o 
  -7  -2   3       42.75       43.49      6.29 o 
  -6  -2   3      605.41      576.61     13.29 o 
  -5  -2   3     1874.38     1849.48     25.37 o 
  -4  -2   3       16.91       24.11      3.33 o 
  -3  -2   3      213.49      188.51      7.23 o 
  -2  -2   3     3358.93     3358.83     30.96 o 
  -1  -2   3     1581.38     1622.55     22.77 o 
   0  -2   3     1624.10     1710.14     25.32 o 
   1  -2   3      970.73     1005.32     15.39 o 
   2  -2   3       25.33       54.93      5.97 o 
   3  -2   3       28.75       42.73      4.40 o 
   4  -2   3      103.82      166.91     15.64 o 
   5  -2   3        1.50       -2.37      3.96 o 
   6  -2   3      410.75      362.24     18.74 o 
   7  -2   3      406.31      420.63     14.40 o 
   8  -2   3      359.21      390.44     37.81 o 
   9  -2   3        0.20       -8.90     10.24 o 
 -10  -1   3      425.81      455.73     30.44 o 
  -9  -1   3      520.36      513.25     16.28 o 
  -8  -1   3      132.54      135.09      9.45 o 
  -7  -1   3      479.11      476.23     13.22 o 
  -6  -1   3       71.29       67.77      5.75 o 
  -5  -1   3        0.84        2.36      4.52 o 
  -4  -1   3     1439.88     1528.12     19.09 o 
  -3  -1   3      663.45      630.25      9.87 o 
  -2  -1   3      508.76      554.34      7.84 o 
  -1  -1   3     3990.18     4005.99     46.81 o 
   0  -1   3       98.14       95.92      9.16 o 
   1  -1   3     8039.81     8370.62     92.65 o 
   2  -1   3    15242.99    15580.76    145.70 o 
   3  -1   3     3185.39     3297.47     33.13 o 
   4  -1   3      535.23      564.26     15.31 o 
   5  -1   3      273.15      285.78      9.78 o 
   6  -1   3      298.07      306.04     12.97 o 
   7  -1   3      521.16      506.59     15.24 o 
   8  -1   3       44.54       45.69      8.61 o 
   9  -1   3       17.01        3.47      9.98 o 
 -10   0   3        4.54      -11.46     11.72 o 
  -9   0   3        5.64        2.37      6.12 o 
  -8   0   3       61.28       69.88      7.53 o 
  -7   0   3      637.05      581.33     14.19 o 
  -6   0   3     1131.49     1070.85     17.73 o 
  -5   0   3     2120.47     2018.90     24.80 o 
  -4   0   3     1709.22     2015.19     23.05 o 
  -3   0   3      713.80      717.17     10.51 o 
  -2   0   3      208.83      219.38      4.48 o 
  -1   0   3     5850.90     5890.87     68.95 o 
   0   0   3      879.81      836.71     13.27 o 
   1   0   3     8291.74     8579.76    105.46 o 
   2   0   3      456.06      435.74     10.52 o 
   3   0   3     5540.77     5710.14     52.11 o 
   4   0   3     1621.42     1668.99     21.76 o 
   5   0   3       23.41       19.82      4.41 o 
   6   0   3     1434.68     1408.97     23.07 o 
   7   0   3      557.46      540.32     15.53 o 
   8   0   3      214.20      222.55     15.58 o 
   9   0   3       74.92       82.26     28.82 o 
 -10   1   3        7.01       15.17      8.23 o 
  -9   1   3      387.23      442.19     15.04 o 
  -8   1   3      574.90      580.92     15.44 o 
  -7   1   3      425.13      427.89     12.36 o 
  -6   1   3      150.47      147.46      7.21 o 
  -5   1   3      449.34      412.84      9.75 o 
  -4   1   3      598.22      615.01     10.76 o 
  -3   1   3    10392.30    10384.42     86.38 o 
  -2   1   3      716.43      714.42     13.56 o 
  -1   1   3      430.66      445.57      6.32 o 
   0   1   3      238.72      208.99      5.87 o 
   1   1   3     7807.24     8121.29     80.62 o 
   2   1   3        0.85       -2.28      4.09 o 
   3   1   3     1174.03     1082.84     15.24 o 
   4   1   3      326.36      379.18      9.94 o 
   5   1   3      129.28      104.32      9.69 o 
   6   1   3      484.41      521.24     14.13 o 
   7   1   3      258.89      285.54     16.43 o 
   8   1   3      674.64      676.40     23.17 o 
   9   1   3       57.20       76.80     13.63 o 
 -10   2   3      622.07      691.50     19.61 o 
  -9   2   3       34.43       21.77     17.51 o 
  -8   2   3        8.43       17.44      6.11 o 
  -7   2   3     2693.54     2713.88     34.07 o 
  -6   2   3       28.90       35.96      4.73 o 
  -5   2   3        2.32       -1.24      2.58 o 
  -4   2   3       20.50       23.03      3.99 o 
  -3   2   3     4589.70     4747.82     42.80 o 
  -2   2   3      851.06      850.44     10.54 o 
  -1   2   3    15574.10    15876.50    127.71 o 
   0   2   3    25157.85    26283.95    245.28 o 
   1   2   3      811.06      785.84     13.85 o 
   2   2   3       57.94       52.20      3.36 o 
   3   2   3     1089.31     1098.12     15.53 o 
   4   2   3      385.16      360.26      9.70 o 
   5   2   3        9.84        0.79     12.12 o 
   6   2   3      199.64      205.01      9.83 o 
   7   2   3      268.83      251.88     18.32 o 
   8   2   3       72.74      100.16     14.01 o 
   9   2   3        1.93      -15.77     24.51 o 
 -10   3   3      165.98      176.46     12.22 o 
  -9   3   3      273.24      265.74     12.43 o 
  -8   3   3      438.10      452.96     13.79 o 
  -7   3   3      112.73      118.14      7.83 o 
  -6   3   3      594.36      648.73     13.70 o 
  -5   3   3      771.42      688.70     12.97 o 
  -4   3   3      828.28      880.68     17.80 o 
  -3   3   3     2809.39     2791.54     41.78 o 
  -2   3   3     1769.09     1764.12     18.45 o 
  -1   3   3     2396.72     2511.35     42.05 o 
   0   3   3    10544.30    11114.60    107.74 o 
   1   3   3      631.47      598.97     12.64 o 
   2   3   3       46.32       28.35      3.76 o 
   3   3   3     1069.79      975.54     17.66 o 
   4   3   3     1454.69     1403.21     20.07 o 
   5   3   3      880.67      901.12     17.08 o 
   6   3   3      131.32      137.81     16.43 o 
   7   3   3      211.39      199.28     26.13 o 
   8   3   3      101.99       98.24     12.78 o 
 -10   4   3       14.64        5.95      7.74 o 
  -9   4   3       11.02        8.04      6.20 o 
  -8   4   3        2.24       -1.67      5.14 o 
  -7   4   3       59.08       67.97      6.66 o 
  -6   4   3      777.49      765.83     14.79 o 
  -5   4   3      688.29      707.23     13.05 o 
  -4   4   3      487.07      455.51     59.64 o 
  -3   4   3     1327.18     1415.91     16.97 o 
  -2   4   3       17.88       17.51      2.34 o 
  -1   4   3     6857.49     6599.71     74.07 o 
   0   4   3      442.04      440.62      8.59 o 
   1   4   3      463.98      501.93     12.24 o 
   2   4   3      256.50      265.27      6.87 o 
   3   4   3       27.77       19.41      3.40 o 
   4   4   3      153.13      193.09     14.29 o 
   5   4   3      176.12      192.94     12.80 o 
   6   4   3      161.17      160.29     13.34 o 
   7   4   3        1.46       -5.72      8.35 o 
   8   4   3      198.73      188.06     17.51 o 
 -10   5   3       54.07       38.71      9.10 o 
  -9   5   3      121.01      114.93      9.72 o 
  -8   5   3      433.90      452.04     13.77 o 
  -7   5   3       11.84       15.13      5.14 o 
  -6   5   3       10.73       13.06      4.29 o 
  -5   5   3      417.16      406.73     11.43 o 
  -4   5   3       26.27       44.66      9.87 o 
  -3   5   3      143.77      152.03      5.82 o 
  -2   5   3     1736.29     1779.86     32.38 o 
  -1   5   3       66.02       56.86      6.40 o 
   0   5   3     1140.35     1215.68     25.31 o 
   1   5   3     1109.59     1151.80     15.10 o 
   2   5   3      443.41      385.64      9.00 o 
   3   5   3     1660.20     1593.16     21.09 o 
   4   5   3     1134.07     1083.83     23.89 o 
   5   5   3      132.21      114.95     11.61 o 
   6   5   3      139.53      149.22     29.63 o 
   7   5   3       64.07       56.82     11.37 o 
   8   5   3       44.66       41.62     11.98 o 
 -10   6   3      105.47      107.60     10.89 o 
  -9   6   3      353.33      372.90     16.66 o 
  -8   6   3       89.69       90.44     18.78 o 
  -7   6   3       52.88       61.41     10.77 o 
  -6   6   3     1439.08     1474.87     24.23 o 
  -5   6   3     4084.55     4077.26     41.68 o 
  -4   6   3      646.87      609.54     11.30 o 
  -3   6   3       14.29       10.00      3.67 o 
  -2   6   3        1.47        1.00      4.81 o 
  -1   6   3      520.61      536.86     10.56 o 
   0   6   3       53.40       75.48     10.27 o 
   1   6   3     1874.09     1956.30     22.73 o 
   2   6   3      692.96      724.27     13.01 o 
   3   6   3      904.07      855.38     20.71 o 
   4   6   3      561.90      533.62     18.09 o 
   5   6   3       18.95       14.31      8.08 o 
   6   6   3        1.41        0.71      8.59 o 
   7   6   3      256.32      284.85     25.59 o 
 -10   7   3      195.84      203.09     19.93 o 
  -9   7   3      127.71      135.27     12.42 o 
  -8   7   3      277.64      275.57     16.45 o 
  -7   7   3       27.93       34.48      5.86 o 
  -6   7   3      225.79      226.14      9.68 o 
  -5   7   3      351.76      342.59     11.04 o 
  -4   7   3       15.49        9.00     18.19 o 
  -3   7   3     5088.57     5228.79     48.79 o 
  -2   7   3      256.36      221.84      7.34 o 
  -1   7   3     5719.35     5742.85     53.03 o 
   0   7   3      661.57      610.08     12.11 o 
   1   7   3      160.68      192.26      7.45 o 
   2   7   3        1.26       -3.02      7.00 o 
   3   7   3     1406.51     1390.05     27.30 o 
   4   7   3        1.45       11.36      8.08 o 
   5   7   3      387.65      380.59     17.87 o 
   6   7   3       50.50       43.01     24.51 o 
   7   7   3        3.35       -8.53      8.75 o 
 -10   8   3       74.57       82.92     34.21 o 
  -9   8   3       94.22      117.78     20.47 o 
  -8   8   3       56.10       56.80      9.95 o 
  -7   8   3      191.33      185.71     18.85 o 
  -6   8   3       58.21       65.67      9.16 o 
  -5   8   3      262.48      245.43     12.24 o 
  -4   8   3     2729.98     2650.60     29.59 o 
  -3   8   3     2682.02     2647.49     29.05 o 
  -2   8   3       11.16       21.20      4.02 o 
  -1   8   3      941.19      962.41     18.98 o 
   0   8   3     1347.48     1404.90     19.68 o 
   1   8   3      649.15      595.98     16.64 o 
   2   8   3       11.07        2.18      6.97 o 
   3   8   3      602.66      561.42     18.76 o 
   4   8   3      402.70      426.33     17.81 o 
   5   8   3      252.86      237.42     15.32 o 
   6   8   3      133.84      128.87     14.46 o 
 -10   9   3        1.81        6.11     10.12 o 
  -9   9   3        0.99       -1.43      8.72 o 
  -8   9   3      592.42      607.47     21.73 o 
  -7   9   3       30.63       25.03      8.73 o 
  -6   9   3       29.68       42.17      8.24 o 
  -5   9   3      548.03      549.06     17.74 o 
  -4   9   3      214.57      249.52     13.22 o 
  -3   9   3       16.45       24.47      9.70 o 
  -2   9   3      482.21      491.86     16.00 o 
  -1   9   3       70.00       88.98      6.42 o 
   0   9   3      855.44      885.82     18.94 o 
   1   9   3       50.82       60.62      8.73 o 
   2   9   3      806.71      809.61     21.62 o 
   3   9   3      191.83      215.41     13.71 o 
   4   9   3     1204.92     1153.99     29.09 o 
   5   9   3      275.91      286.15     17.45 o 
   6   9   3        1.71       -1.11     14.01 o 
  -9  10   3      107.96      120.70     14.06 o 
  -8  10   3        8.50       14.55      9.15 o 
  -7  10   3        0.22      -10.77      7.18 o 
  -6  10   3       18.06        8.85      7.97 o 
  -5  10   3       11.14       11.47      8.62 o 
  -4  10   3      843.02      874.33     22.50 o 
  -3  10   3       12.57       18.45      9.70 o 
  -2  10   3      749.14      753.52     24.51 o 
  -1  10   3     2649.28     2773.62     40.77 o 
   0  10   3      232.46      200.94     15.08 o 
   1  10   3      239.15      254.27     17.24 o 
   2  10   3       30.65       38.01     19.39 o 
   3  10   3       13.19       15.33      8.49 o 
   4  10   3      109.57      122.35     13.34 o 
   5  10   3       77.12       82.95     13.06 o 
  -9  11   3       40.45       38.62     12.48 o 
  -8  11   3      208.18      239.82     16.70 o 
  -7  11   3       60.34       49.84     11.01 o 
  -6  11   3        1.28      -16.06     13.20 o 
  -5  11   3      327.52      311.26     17.78 o 
  -4  11   3       19.51       22.80      8.32 o 
  -3  11   3       94.68      105.77     10.98 o 
  -2  11   3      102.89      120.81     10.87 o 
  -1  11   3       60.54       73.26     11.85 o 
   0  11   3      698.68      710.55     25.32 o 
   1  11   3      141.87      169.15     16.16 o 
   2  11   3        6.09        5.93      9.16 o 
   3  11   3      192.28      200.40     17.24 o 
   4  11   3       75.74       82.42     14.01 o 
   5  11   3       70.70       82.96     15.08 o 
  -9  12   3      259.19      238.73     19.13 o 
  -8  12   3       49.61       39.24     12.37 o 
  -7  12   3      336.84      357.07     19.40 o 
  -6  12   3      185.16      189.98     15.24 o 
  -5  12   3      220.40      210.68     15.45 o 
  -4  12   3      682.62      648.01     29.36 o 
  -3  12   3        8.79        9.64      7.10 o 
  -2  12   3       50.42       13.47      9.16 o 
  -1  12   3        1.66       -6.46      8.08 o 
   0  12   3       14.47       28.01      9.70 o 
   1  12   3      142.13      133.06     15.08 o 
   2  12   3       21.85       19.39     10.77 o 
   3  12   3        5.57       -6.46      9.70 o 
   4  12   3      101.44       85.12     15.08 o 
  -8  13   3      149.01      146.77     18.59 o 
  -7  13   3       60.20       45.68     12.80 o 
  -6  13   3      167.46      182.95     15.58 o 
  -5  13   3      334.44      312.31     17.81 o 
  -4  13   3      842.76      795.52     25.16 o 
  -3  13   3       62.03       44.17     10.24 o 
  -2  13   3        1.23        0.54      8.08 o 
  -1  13   3       22.92       15.62      9.70 o 
   0  13   3      163.96      156.23     16.16 o 
   1  13   3       79.03      100.74     15.08 o 
   2  13   3       57.83       48.48     12.93 o 
   3  13   3       88.10       93.74     15.08 o 
  -8  14   3       26.92       24.70     13.54 o 
  -7  14   3       11.39       -0.18     28.55 o 
  -6  14   3        1.88      -12.23     15.89 o 
  -5  14   3       89.27       99.78     14.02 o 
  -3  14   3       11.94       13.47      9.16 o 
  -2  14   3       73.23       51.18     11.85 o 
  -1  14   3        0.18        1.62      9.16 o 
   0  14   3        4.07       15.62     10.77 o 
   1  14   3       60.73       85.12     15.08 o 
   2  14   3       72.21       81.34     15.62 o 
  -7  15   3       62.04       65.60     14.71 o 
  -6  15   3        3.51      -16.36     17.24 o 
  -5  15   3        0.84        7.54     12.39 o 
  -4  15   3      130.19      133.06     15.62 o 
  -3  15   3       61.19       94.27     14.01 o 
  -2  15   3       53.26       40.94     11.31 o 
  -1  15   3       10.16       17.78     10.77 o 
   0  15   3       74.79       78.11     14.55 o 
  -5  16   3       12.28       -1.08      9.70 o 
  -4  16   3      112.84      120.13     15.62 o 
  -3  16   3        3.82       -3.77      9.16 o 
  -2  16   3       14.06        0.00      9.70 o 
   1 -16   4      131.35      189.62     26.40 o 
   2 -16   4       39.65       59.12     27.20 o 
   3 -16   4       35.09       22.00     19.93 o 
   4 -16   4       28.69       52.45     19.93 o 
  -1 -15   4        4.53       19.39     12.93 o 
   0 -15   4       17.01       22.63     15.08 o 
   1 -15   4       35.31       37.92     19.12 o 
   2 -15   4       32.48       29.77     12.66 o 
   3 -15   4       69.74       94.04     25.86 o 
   4 -15   4       16.75       16.32     19.12 o 
   5 -15   4      164.67      186.04     44.44 o 
   6 -15   4        7.72      -10.53     11.74 o 
  -1 -14   4       18.17       30.17     15.08 o 
   0 -14   4       94.84      118.28     27.20 o 
   1 -14   4      410.48      449.96     57.10 o 
   2 -14   4      128.30      113.89     37.71 o 
   3 -14   4      102.05      106.18     12.80 o 
   4 -14   4      111.35      147.11     31.25 o 
   5 -14   4       60.52       74.90     12.95 o 
   6 -14   4       67.93       69.01     14.55 o 
   7 -14   4        6.91        3.95     11.91 o 
  -2 -13   4       28.18       64.11     15.08 o 
  -1 -13   4      266.69      238.12     24.51 o 
   0 -13   4        7.92       15.60      8.16 o 
   1 -13   4      242.21      236.09     16.97 o 
   2 -13   4       76.20      119.05     35.02 o 
   3 -13   4        0.99        4.23     12.93 o 
   4 -13   4        0.14       -6.28      8.52 o 
   5 -13   4      479.34      464.17     21.95 o 
   6 -13   4       65.82       34.08     12.72 o 
   7 -13   4        0.21        1.39     11.85 o 
   8 -13   4       96.51      103.36     16.42 o 
  -3 -12   4       42.47       37.17     12.93 o 
  -2 -12   4       89.53      103.43     16.70 o 
  -1 -12   4      451.77      440.78     18.32 o 
   0 -12   4        1.96       -0.19      6.44 o 
   1 -12   4      144.18      156.23     25.05 o 
   2 -12   4      201.04      161.53     13.44 o 
   3 -12   4       70.78       90.21     11.31 o 
   4 -12   4       14.86       19.17      9.52 o 
   5 -12   4      212.51      211.17     37.44 o 
   6 -12   4      108.65       95.83     13.64 o 
   7 -12   4      361.17      375.12     23.43 o 
   8 -12   4      145.11      116.20     72.99 o 
  -4 -11   4        3.66       -2.15      8.08 o 
  -3 -11   4      554.57      636.75     30.71 o 
  -2 -11   4       90.75       94.91      9.71 o 
  -1 -11   4        3.46        4.58      5.95 o 
   0 -11   4      103.38       73.35     17.78 o 
   1 -11   4       32.05       23.31      6.87 o 
   2 -11   4      239.64      302.77     16.16 o 
   3 -11   4     1224.87     1065.30     36.90 o 
   4 -11   4       27.74       15.00      8.57 o 
   5 -11   4      371.21      351.20     33.67 o 
   6 -11   4      553.51      496.59     21.51 o 
   7 -11   4       73.98       86.55     13.73 o 
   8 -11   4        3.88      -14.09     29.63 o 
  -5 -10   4        9.23        8.62      8.62 o 
  -4 -10   4      201.90      197.71     18.85 o 
  -3 -10   4       81.01       78.11      9.05 o 
  -2 -10   4       33.87       19.94     13.47 o 
  -1 -10   4      152.52      111.47      9.37 o 
   0 -10   4        2.60       -2.50      4.86 o 
   1 -10   4       12.32       27.47      6.79 o 
   2 -10   4     1070.21      987.21     50.10 o 
   3 -10   4      422.82      378.12     19.39 o 
   4 -10   4        4.35        9.58      9.97 o 
   5 -10   4     1426.60     1373.29     31.51 o 
   6 -10   4      256.53      281.11     30.44 o 
   7 -10   4        3.64       -5.00      9.74 o 
   8 -10   4       60.27       49.37     25.05 o 
   9 -10   4       27.05       -2.42     53.33 o 
  -6  -9   4        2.93       -8.58     21.82 o 
  -5  -9   4       27.55       23.53     14.81 o 
  -4  -9   4      623.47      551.39     19.76 o 
  -3  -9   4      411.42      392.17     11.97 o 
  -2  -9   4     1105.23     1223.34     23.89 o 
  -1  -9   4       13.30       14.34      5.47 o 
   0  -9   4      189.65      173.22     28.28 o 
   1  -9   4       99.32      108.67     11.04 o 
   2  -9   4       39.14       34.80     12.12 o 
   3  -9   4      649.52      681.14     28.82 o 
   4  -9   4        1.54        1.34      6.63 o 
   5  -9   4       60.46       51.61      9.46 o 
   6  -9   4      282.03      297.09     16.76 o 
   7  -9   4        3.41       -7.71      8.28 o 
   8  -9   4       44.42       15.76     11.31 o 
   9  -9   4      126.90      148.44     16.89 o 
  -7  -8   4      132.95       93.74     25.32 o 
  -6  -8   4      405.11      388.28     20.74 o 
  -5  -8   4       10.04        7.74      7.00 o 
  -4  -8   4      409.89      389.34     11.67 o 
  -3  -8   4        5.41       -3.24      4.01 o 
  -2  -8   4       10.01       21.72      4.51 o 
  -1  -8   4      317.35      339.14      9.21 o 
   0  -8   4       35.73       28.29      3.45 o 
   1  -8   4     1870.64     2018.78     80.27 o 
   2  -8   4      927.64      982.88     20.93 o 
   3  -8   4      739.60      688.00     18.59 o 
   4  -8   4       56.48       52.05      7.94 o 
   5  -8   4      244.57      280.47     32.05 o 
   6  -8   4        4.93        1.10      7.59 o 
   7  -8   4      212.91      206.40     29.90 o 
   8  -8   4       18.42       24.85     10.13 o 
   9  -8   4       11.29        7.10     24.78 o 
  -7  -7   4      277.83      290.87     23.70 o 
  -6  -7   4      123.48      124.85     12.03 o 
  -5  -7   4      119.51      126.22      8.11 o 
  -4  -7   4      540.81      521.65     12.59 o 
  -3  -7   4        0.91        3.90      3.72 o 
  -2  -7   4     2230.98     2282.91     26.67 o 
  -1  -7   4       66.13      115.84      5.65 o 
   0  -7   4     1178.36     1091.12     19.90 o 
   1  -7   4      196.97      181.59      9.68 o 
   2  -7   4      514.38      542.27     18.59 o 
   3  -7   4       46.05       52.66      4.38 o 
   4  -7   4      243.97      267.74     26.40 o 
   5  -7   4     1340.71     1353.41     28.23 o 
   6  -7   4      863.09      817.13     25.86 o 
   7  -7   4       67.07       60.25     10.69 o 
   8  -7   4        0.49       -8.06     10.50 o 
   9  -7   4       19.39       -4.03     15.89 o 
  -8  -6   4       29.94       16.70     25.05 o 
  -7  -6   4       14.68       11.18     10.24 o 
  -6  -6   4     1271.77     1249.45     30.03 o 
  -5  -6   4       51.54       46.58      5.74 o 
  -4  -6   4       15.30       12.29      4.04 o 
  -3  -6   4     2531.62     2459.11     28.26 o 
  -2  -6   4       47.97       45.68      4.01 o 
  -1  -6   4      180.40      221.95      6.62 o 
   0  -6   4    14590.45    15612.23    133.20 o 
   1  -6   4       30.21       14.54      4.32 o 
   2  -6   4     1803.47     1606.73     19.49 o 
   3  -6   4       38.17       25.11      5.03 o 
   4  -6   4     2455.66     2598.99     31.20 o 
   5  -6   4      627.03      608.42     15.65 o 
   6  -6   4      734.90      660.24     17.51 o 
   7  -6   4      564.15      555.09     17.37 o 
   8  -6   4       13.35       -5.42      7.90 o 
   9  -6   4        2.17      -20.51     19.12 o 
  -8  -5   4       38.62       27.12     10.11 o 
  -7  -5   4      394.56      396.74     18.56 o 
  -6  -5   4       47.89       50.73      9.67 o 
  -5  -5   4       51.36       47.86      5.27 o 
  -4  -5   4        9.11        4.55      3.25 o 
  -3  -5   4        6.02        8.08      2.85 o 
  -2  -5   4     4356.28     4433.97     41.93 o 
  -1  -5   4       48.29       11.85     50.10 o 
   0  -5   4       58.12       95.20      5.24 o 
   1  -5   4      752.65      769.73     32.49 o 
   2  -5   4     5529.73     5194.99     48.04 o 
   3  -5   4     3907.56     3689.56     41.38 o 
   4  -5   4     1683.92     1711.48     23.64 o 
   5  -5   4       13.95       -1.67      4.69 o 
   6  -5   4      344.30      343.80     13.90 o 
   7  -5   4       33.67       21.73      7.96 o 
   8  -5   4       77.01       79.70     10.94 o 
   9  -5   4        5.95       -8.75      8.89 o 
  -9  -4   4       30.73        7.43     32.32 o 
  -8  -4   4       11.76       -5.85      9.16 o 
  -7  -4   4      195.33      185.78     13.71 o 
  -6  -4   4      415.06      403.10     11.65 o 
  -5  -4   4     1650.19     1610.65     22.39 o 
  -4  -4   4       40.62       41.29      4.18 o 
  -3  -4   4       82.48       60.94      4.18 o 
  -2  -4   4     4090.25     4337.55     61.17 o 
  -1  -4   4       10.11       18.18      2.27 o 
   0  -4   4      294.10      384.26      8.80 o 
   1  -4   4     1034.15      961.38     12.76 o 
   2  -4   4     5642.61     5458.45     57.33 o 
   3  -4   4      158.24      175.48      9.18 o 
   4  -4   4      120.46      134.56     10.77 o 
   5  -4   4      691.85      688.77     15.48 o 
   6  -4   4      750.03      674.88     16.85 o 
   7  -4   4      782.44      816.48     19.92 o 
   8  -4   4        3.79       -3.83     12.71 o 
   9  -4   4      112.49       92.65     21.33 o 
  -9  -3   4       81.13       91.42     18.32 o 
  -8  -3   4        5.82       -2.62     15.35 o 
  -7  -3   4       18.59       18.81      5.60 o 
  -6  -3   4        3.03        3.39      3.77 o 
  -5  -3   4      204.92      183.59      7.53 o 
  -4  -3   4       13.87       11.06      2.93 o 
  -3  -3   4     1408.89     1402.09     17.25 o 
  -2  -3   4    11202.96    11262.18     93.35 o 
  -1  -3   4      203.19      180.14      6.97 o 
   0  -3   4      473.90      506.78     20.92 o 
   1  -3   4      262.17      293.62      7.25 o 
   2  -3   4     1818.87     2030.83     22.94 o 
   3  -3   4     4702.46     5132.13     56.92 o 
   4  -3   4     1099.87     1168.19     18.38 o 
   5  -3   4      323.87      316.37     11.15 o 
   6  -3   4      425.89      437.90     14.06 o 
   7  -3   4       24.13       27.66      7.67 o 
   8  -3   4      271.64      270.90     14.09 o 
   9  -3   4      434.97      442.80     21.08 o 
  -9  -2   4      114.70      114.32     16.70 o 
  -8  -2   4      151.14      141.03      9.52 o 
  -7  -2   4       90.48       87.37      7.28 o 
  -6  -2   4       40.68       44.29      5.12 o 
  -5  -2   4      600.00      541.71     11.44 o 
  -4  -2   4      176.56      198.13      6.47 o 
  -3  -2   4      739.67      743.99     12.05 o 
  -2  -2   4      626.85      599.98     13.10 o 
  -1  -2   4      514.31      517.56     11.35 o 
   0  -2   4       32.87       36.73      6.73 o 
   1  -2   4     1404.30     1441.25     16.40 o 
   2  -2   4    13457.50    13774.32    113.70 o 
   3  -2   4      734.32      765.55     18.53 o 
   4  -2   4      349.12      396.34     10.97 o 
   5  -2   4      262.02      288.74     10.65 o 
   6  -2   4        0.53       -7.93      5.29 o 
   7  -2   4      357.29      342.11     14.11 o 
   8  -2   4      345.52      314.77     14.61 o 
   9  -2   4      115.02      121.69     14.35 o 
  -9  -1   4       78.49      103.83     13.20 o 
  -8  -1   4       12.36       12.52      7.08 o 
  -7  -1   4      270.93      289.93     10.64 o 
  -6  -1   4      721.58      675.84     13.91 o 
  -5  -1   4      391.25      356.67      9.34 o 
  -4  -1   4       88.28       94.52      5.07 o 
  -3  -1   4      978.84     1173.13     14.38 o 
  -2  -1   4     5650.98     5685.30     66.43 o 
  -1  -1   4      888.76      961.95     15.99 o 
   0  -1   4    12660.48    12704.89    142.49 o 
   1  -1   4     8071.40     8447.62     70.62 o 
   2  -1   4      705.62      811.11     12.86 o 
   3  -1   4       35.52       23.90      4.15 o 
   4  -1   4     2854.48     2842.88     32.10 o 
   5  -1   4      212.17      221.34      9.72 o 
   6  -1   4      556.57      489.25     19.66 o 
   7  -1   4      753.65      762.84     18.58 o 
   8  -1   4       57.03       86.14     12.14 o 
   9  -1   4       55.28       55.38     20.20 o 
 -10   0   4      454.14      473.89     23.70 o 
  -9   0   4       47.40       52.04      7.68 o 
  -8   0   4      147.26      141.30      9.22 o 
  -7   0   4        3.89        0.88      4.13 o 
  -6   0   4      472.32      456.68     14.89 o 
  -5   0   4      419.87      375.74      9.34 o 
  -4   0   4       34.76       17.18     22.77 o 
  -3   0   4     6210.25     6240.79     65.42 o 
  -2   0   4       41.46       40.67      3.81 o 
  -1   0   4       20.17       18.62      2.84 o 
   0   0   4     9746.98     9894.92    103.24 o 
   1   0   4      736.92      876.60     38.76 o 
   2   0   4      930.88      827.96     12.44 o 
   3   0   4     4118.20     4176.47     59.01 o 
   4   0   4      649.27      599.98     12.76 o 
   5   0   4      313.11      294.45     10.30 o 
   6   0   4      174.33      191.84     13.22 o 
   7   0   4      550.60      566.20     39.88 o 
   8   0   4      160.37      167.85     14.84 o 
   9   0   4      100.94      124.23     39.59 o 
 -10   1   4       31.88       34.36     14.81 o 
  -9   1   4       89.40      103.24      8.96 o 
  -8   1   4      157.07      179.90      9.82 o 
  -7   1   4     2411.03     2413.58     31.37 o 
  -6   1   4      616.32      633.96     13.30 o 
  -5   1   4      170.71      173.22      6.65 o 
  -4   1   4     5529.14     6172.71     55.72 o 
  -3   1   4     1599.08     1610.58     17.88 o 
  -2   1   4     2459.90     2609.89     24.68 o 
  -1   1   4      769.01      812.53      9.78 o 
   0   1   4     2156.67     2259.15     21.52 o 
   1   1   4    10662.61    10821.84    105.98 o 
   2   1   4     2147.11     2051.67     22.19 o 
   3   1   4      106.15       71.97      5.26 o 
   4   1   4     2313.09     2172.09     26.41 o 
   5   1   4      337.66      371.06     11.38 o 
   6   1   4     1057.67     1092.73     34.75 o 
   7   1   4        0.42       -4.35      7.65 o 
   8   1   4       50.45       62.01     12.30 o 
   9   1   4        5.33        5.39      9.73 o 
 -10   2   4      276.95      305.80     17.35 o 
  -9   2   4       19.03       10.17      8.87 o 
  -8   2   4      140.57      149.71      8.93 o 
  -7   2   4        9.08        3.59      4.42 o 
  -6   2   4     1325.44     1373.49     20.43 o 
  -5   2   4     4449.18     4447.62     44.05 o 
  -4   2   4      119.72      206.49     38.62 o 
  -3   2   4       54.75       42.35      3.00 o 
  -2   2   4     2467.49     2470.00     24.02 o 
  -1   2   4      188.70      201.48      7.54 o 
   0   2   4     3369.29     3321.77     36.50 o 
   1   2   4     1965.58     2065.99     26.76 o 
   2   2   4        1.91        3.86      3.03 o 
   3   2   4      359.41      274.01      7.79 o 
   4   2   4      604.22      579.57     12.43 o 
   5   2   4      333.59      328.40     10.89 o 
   6   2   4      539.04      508.47     26.40 o 
   7   2   4      410.43      408.77     18.64 o 
   8   2   4      254.45      290.68     17.68 o 
   9   2   4       14.16        0.70     10.64 o 
 -10   3   4       99.34      125.06     10.91 o 
  -9   3   4       87.08       83.40      8.55 o 
  -8   3   4      521.30      529.79     14.51 o 
  -7   3   4       77.87       82.10      7.44 o 
  -6   3   4     1944.73     1963.20     25.82 o 
  -5   3   4       98.86       89.49      5.38 o 
  -4   3   4      585.25      554.29     10.36 o 
  -3   3   4     2116.88     2273.87     23.77 o 
  -2   3   4     3354.43     3416.17     31.79 o 
  -1   3   4    21586.63    21792.78    323.17 o 
   0   3   4      240.86      261.72     14.55 o 
   1   3   4       36.80       36.31      4.82 o 
   2   3   4      558.43      504.62     29.63 o 
   3   3   4      229.18      257.33      7.49 o 
   4   3   4       23.83       13.00      9.16 o 
   5   3   4        1.11        2.22      7.81 o 
   6   3   4       21.27       18.81      8.59 o 
   7   3   4       32.15       30.44     10.03 o 
   8   3   4       21.36        6.64     10.10 o 
 -10   4   4      532.05      545.09     17.60 o 
  -9   4   4      255.75      233.80     11.72 o 
  -8   4   4       14.20       17.36      5.62 o 
  -7   4   4      515.41      514.99     13.21 o 
  -6   4   4     1115.86     1093.65     18.13 o 
  -5   4   4     4735.50     4748.29     46.72 o 
  -4   4   4       60.52       68.29      6.95 o 
  -3   4   4      885.62      957.46     13.46 o 
  -2   4   4     1362.32     1374.20     16.08 o 
  -1   4   4      638.93      706.59     11.60 o 
   0   4   4     3723.39     3841.00     63.03 o 
   1   4   4      425.60      422.02     11.74 o 
   2   4   4      833.00      801.24     36.63 o 
   3   4   4      547.00      477.67     14.83 o 
   4   4   4      498.01      524.19     17.12 o 
   5   4   4       39.87       28.21     18.05 o 
   6   4   4       70.65       57.96     19.93 o 
   7   4   4        5.57        6.16      9.12 o 
   8   4   4        2.23        5.52      9.71 o 
 -10   5   4       19.32        5.17      7.63 o 
  -9   5   4      148.78      145.69     10.04 o 
  -8   5   4       14.35       11.64      5.47 o 
  -7   5   4      201.29      225.60     10.26 o 
  -6   5   4     4969.61     4796.01     49.15 o 
  -5   5   4     2809.67     2805.72     31.47 o 
  -4   5   4       12.09       10.72      3.75 o 
  -3   5   4     3943.19     4141.72     39.35 o 
  -2   5   4      303.10      322.58     23.59 o 
  -1   5   4      157.90      134.14      6.08 o 
   0   5   4      410.30      396.89     10.96 o 
   1   5   4        2.55       -3.77      6.46 o 
   2   5   4       11.55       22.52      5.94 o 
   3   5   4        6.43        0.24     12.12 o 
   4   5   4      526.84      536.81     17.67 o 
   5   5   4       75.01       69.43     10.36 o 
   6   5   4      395.87      418.29     18.71 o 
   7   5   4       83.29       91.63     12.37 o 
   8   5   4       49.19       42.61     12.52 o 
 -10   6   4      630.82      668.56     19.25 o 
  -9   6   4      210.46      201.66     11.25 o 
  -8   6   4       94.84      116.42      8.61 o 
  -7   6   4      587.07      605.15     14.49 o 
  -6   6   4        1.95        3.15      3.78 o 
  -5   6   4     1453.25     1453.87     20.51 o 
  -4   6   4      159.64      116.31      5.77 o 
  -3   6   4        8.13        9.77      2.83 o 
  -2   6   4     3366.73     3487.77     34.40 o 
  -1   6   4     1521.60     1515.71     21.13 o 
   0   6   4     1563.69     1551.74     19.17 o 
   1   6   4       14.84       15.19      5.35 o 
   2   6   4      597.44      583.35     16.43 o 
   3   6   4     1875.40     1802.19     31.37 o 
   4   6   4        7.03        3.14      9.70 o 
   5   6   4       49.23       51.66     10.33 o 
   6   6   4       14.86       13.47      9.08 o 
   7   6   4       41.70       12.43     10.13 o 
 -10   7   4       85.24       70.98     11.39 o 
  -9   7   4      174.77      194.26     11.27 o 
  -8   7   4      144.32      160.70     10.10 o 
  -7   7   4      184.44      186.26      9.21 o 
  -6   7   4      802.37      764.50     15.41 o 
  -5   7   4     1450.75     1376.88     20.04 o 
  -4   7   4       82.82       72.01      5.16 o 
  -3   7   4      635.89      689.02     16.63 o 
  -2   7   4      401.65      438.19     10.08 o 
  -1   7   4     2597.99     2596.74     28.93 o 
   0   7   4      913.65      985.70     15.19 o 
   1   7   4     1076.31     1116.74     36.63 o 
   2   7   4      215.65      193.53     11.64 o 
   3   7   4       56.29       63.68     18.85 o 
   4   7   4      948.58      892.76     23.57 o 
   5   7   4       51.53       56.56     10.81 o 
   6   7   4       50.36       36.17     10.52 o 
   7   7   4      181.29      229.78     17.73 o 
 -10   8   4      140.42      173.77     27.20 o 
  -9   8   4      146.75      184.63     17.78 o 
  -8   8   4      439.96      452.96     17.59 o 
  -7   8   4      279.94      285.99     14.37 o 
  -6   8   4        8.30       15.85      6.58 o 
  -5   8   4      128.41      155.01     23.36 o 
  -4   8   4      193.93      212.88      8.01 o 
  -3   8   4      877.34      920.51     22.13 o 
  -2   8   4      162.69      148.63     12.33 o 
  -1   8   4      432.01      415.54     10.88 o 
   0   8   4       21.30       13.01      5.87 o 
   1   8   4       50.98       51.69      7.97 o 
   2   8   4       15.50       12.93     18.85 o 
   3   8   4       38.91       43.06      8.97 o 
   4   8   4      213.47      213.94     14.61 o 
   5   8   4       35.15       34.64     10.40 o 
   6   8   4      263.77      264.27     20.20 o 
 -10   9   4       29.75       44.66     23.97 o 
  -9   9   4       28.37       35.80     13.47 o 
  -8   9   4        2.36        8.43     16.70 o 
  -7   9   4        5.47       -2.22      7.27 o 
  -6   9   4      131.96      146.11     11.46 o 
  -5   9   4       33.07       35.60      9.16 o 
  -4   9   4       28.49       44.17     13.47 o 
  -3   9   4      172.81      188.60     12.19 o 
  -2   9   4        2.98       -3.14      6.20 o 
  -1   9   4     1364.79     1350.15     20.25 o 
   0   9   4      509.62      546.34     15.49 o 
   1   9   4      553.45      551.73     17.43 o 
   2   9   4      198.10      203.23     16.43 o 
   3   9   4      113.48      121.51     21.55 o 
   4   9   4       29.84       36.27      9.95 o 
   5   9   4        0.27        8.19      9.52 o 
   6   9   4        1.35       -5.21     10.10 o 
  -9  10   4      207.09      274.47     18.19 o 
  -8  10   4      155.02      176.36     20.47 o 
  -7  10   4       18.21       12.23      8.56 o 
  -6  10   4       64.55       63.02      9.62 o 
  -5  10   4      586.48      611.34     19.63 o 
  -4  10   4        1.90        2.69      8.08 o 
  -3  10   4       30.05       40.06      8.19 o 
  -2  10   4       90.23       75.93      9.05 o 
  -1  10   4      520.35      500.46     20.47 o 
   0  10   4       31.13       33.40      9.70 o 
   1  10   4       11.89       15.08     12.39 o 
   2  10   4      192.99      213.48     14.81 o 
   3  10   4      442.62      463.60     18.92 o 
   4  10   4       83.71       90.59     12.09 o 
   5  10   4      151.13      152.41     14.89 o 
  -9  11   4      492.61      505.32     23.25 o 
  -8  11   4        0.67       -2.90      9.59 o 
  -7  11   4       88.22       92.92     12.06 o 
  -6  11   4      820.82      759.45     22.91 o 
  -5  11   4      207.03      186.72     13.62 o 
  -4  11   4       83.88       70.62      9.96 o 
  -3  11   4      904.61      821.17     48.48 o 
  -2  11   4      476.94      511.77     21.55 o 
  -1  11   4      277.78      300.06     18.32 o 
   0  11   4      101.85      108.82     13.47 o 
   1  11   4        4.18        4.85      9.70 o 
   2  11   4       10.48        7.00      9.70 o 
   3  11   4       52.35       34.48     11.85 o 
   4  11   4        6.17       23.70     11.31 o 
  -9  12   4      323.88      349.59     21.53 o 
  -8  12   4      201.14      236.54     17.53 o 
  -7  12   4        6.29       11.53      9.59 o 
  -6  12   4      188.22      213.36     15.91 o 
  -5  12   4      108.48      106.93     11.89 o 
  -4  12   4      431.08      408.21     18.69 o 
  -3  12   4       43.65       26.40      8.62 o 
  -2  12   4     1159.76     1129.13     32.86 o 
  -1  12   4      128.45      109.90     13.47 o 
   0  12   4       87.97       81.34     12.93 o 
   1  12   4      158.47      178.85     17.24 o 
   2  12   4       28.23       43.10     12.39 o 
   3  12   4       37.14       35.02     11.85 o 
  -8  13   4      228.41      217.93     18.27 o 
  -7  13   4       46.48       35.61     11.94 o 
  -6  13   4        2.96       -6.24     20.20 o 
  -5  13   4      146.47      183.22     15.45 o 
  -4  13   4      119.09      110.97     15.08 o 
  -3  13   4       11.55       26.40      9.16 o 
  -2  13   4      171.99      196.63     16.16 o 
  -1  13   4        2.96       -3.77      8.62 o 
   0  13   4       53.58       64.11     12.93 o 
   1  13   4        2.90       -4.85      9.70 o 
   2  13   4        2.26       -5.39      9.70 o 
   3  13   4      129.05      112.59     16.16 o 
  -7  14   4       27.02       11.62     22.09 o 
  -6  14   4       20.63        8.24     17.78 o 
  -5  14   4        2.25        8.62     11.85 o 
  -4  14   4      173.68      179.39     16.16 o 
  -3  14   4      348.45      327.53     19.93 o 
  -2  14   4       11.31        0.54      9.16 o 
  -1  14   4      109.65      105.05     14.55 o 
   0  14   4        0.22        4.31     10.24 o 
   1  14   4        0.33       -9.70     10.24 o 
  -6  15   4       14.27       15.62     13.47 o 
  -5  15   4       55.52       87.81     16.16 o 
  -4  15   4       15.97       19.93     10.24 o 
  -3  15   4        3.62       -7.54      8.08 o 
  -2  15   4        4.48        1.62      9.70 o 
  -1  15   4       64.39       48.48     12.93 o 
   0  15   4       99.85      126.06     17.24 o 
  -4  16   4      170.07      143.30     17.24 o 
  -3  16   4        0.30        6.46      9.70 o 
  -2  16   4       18.06       -1.08     10.24 o 
   2 -16   5        8.78       32.32     18.85 o 
   3 -16   5        2.54        4.68      8.36 o 
  -1 -15   5        4.92       26.40     14.01 o 
   0 -15   5       20.34       51.72     17.78 o 
   1 -15   5       11.67       44.17     18.32 o 
   2 -15   5       84.96       82.55     34.48 o 
   3 -15   5       62.27       84.76     24.51 o 
   4 -15   5        3.16       -5.12      9.91 o 
   5 -15   5      252.19      265.77     20.03 o 
  -2 -14   5       12.32       16.70     11.31 o 
  -1 -14   5        3.08        9.16     13.47 o 
   0 -14   5       50.29       75.42     19.39 o 
   1 -14   5      447.32      537.63     37.17 o 
   2 -14   5        0.51       16.38     11.58 o 
   3 -14   5        8.09       10.44     22.63 o 
   4 -14   5       58.47       68.23     12.53 o 
   5 -14   5       65.79       68.53     19.66 o 
   6 -14   5       78.08       87.36     15.13 o 
  -3 -13   5       77.65       71.11     15.62 o 
  -2 -13   5       15.01        8.62     11.31 o 
  -1 -13   5        0.25       -1.62     11.85 o 
   0 -13   5      225.22      257.50     27.47 o 
   1 -13   5      122.32       91.59     13.20 o 
   2 -13   5       64.66       67.62     10.32 o 
   3 -13   5        9.37       -0.64      8.40 o 
   4 -13   5      430.30      321.71     23.70 o 
   5 -13   5      173.81      164.25     15.27 o 
   6 -13   5        7.98        3.75     22.09 o 
   7 -13   5       21.46       -2.54     33.94 o 
  -4 -12   5      160.27      174.00     19.39 o 
  -3 -12   5        2.35        5.39      9.16 o 
  -2 -12   5      137.53      131.98     18.32 o 
  -1 -12   5       29.78       23.70     12.93 o 
   0 -12   5        8.75       -2.07      8.08 o 
   1 -12   5      641.81      565.69     32.32 o 
   2 -12   5        0.72       -2.87      7.23 o 
   3 -12   5       28.94       31.78     22.63 o 
   4 -12   5       37.20       22.72      9.08 o 
   5 -12   5       53.53       51.93     11.08 o 
   6 -12   5      133.78      108.31     14.06 o 
   7 -12   5       11.92      -11.51     24.24 o 
   8 -12   5       40.32       53.25     14.46 o 
  -5 -11   5       11.10        8.62      9.16 o 
  -4 -11   5        0.19       -5.39      8.08 o 
  -3 -11   5      851.88      734.26     33.94 o 
  -2 -11   5       18.59       13.47     10.24 o 
  -1 -11   5      113.50      100.37     10.77 o 
   0 -11   5      674.46      586.73     17.78 o 
   1 -11   5      213.35      263.97     27.47 o 
   2 -11   5       15.04       19.30      8.08 o 
   3 -11   5      688.85      638.58     33.94 o 
   4 -11   5        8.83        2.33      8.10 o 
   5 -11   5      490.47      453.37     20.10 o 
   6 -11   5       72.02       71.34     12.23 o 
   7 -11   5        6.41       16.14     15.62 o 
   8 -11   5       27.87       23.56     41.48 o 
  -6 -10   5        4.09       12.93     10.24 o 
  -5 -10   5        0.32       -0.54      8.08 o 
  -4 -10   5      144.16      155.15     17.78 o 
  -3 -10   5      938.88      883.48     36.09 o 
  -2 -10   5       90.90      133.60     16.70 o 
  -1 -10   5      154.95      140.98      9.95 o 
   0 -10   5      231.83      225.98     11.31 o 
   1 -10   5      382.02      385.96     15.21 o 
   2 -10   5      156.63      112.68     10.12 o 
   3 -10   5       39.52       35.80      8.43 o 
   4 -10   5       67.74       85.56     10.77 o 
   5 -10   5       65.63       67.04     11.85 o 
   6 -10   5      275.96      270.39     57.10 o 
   7 -10   5       66.84       56.14     12.28 o 
   8 -10   5        9.46       -9.20     20.20 o 
   9 -10   5      151.89      159.69     49.02 o 
  -6  -9   5       54.79       47.57     11.31 o 
  -5  -9   5       25.18       15.44     15.08 o 
  -4  -9   5      120.01      119.60     11.89 o 
  -3  -9   5        6.26        1.14      5.95 o 
  -2  -9   5       14.13       20.63      6.34 o 
  -1  -9   5        0.35        4.85      4.98 o 
   0  -9   5       51.88       70.21      6.79 o 
   1  -9   5      833.92      836.32     42.83 o 
   2  -9   5       33.83       50.98     17.24 o 
   3  -9   5       19.83       13.37      6.10 o 
   4  -9   5        9.10        1.58      7.14 o 
   5  -9   5      616.66      617.23     26.67 o 
   6  -9   5       38.28       36.64      9.97 o 
   7  -9   5      108.33       96.31     13.57 o 
   8  -9   5       14.98       -1.66      9.91 o 
   9  -9   5       35.50        2.57     34.21 o 
  -7  -8   5       11.88        7.58     37.98 o 
  -6  -8   5       68.18       57.74     10.76 o 
  -5  -8   5       59.91       44.23     12.93 o 
  -4  -8   5      799.03      816.19     24.24 o 
  -3  -8   5      160.03      151.33     10.47 o 
  -2  -8   5      220.55      278.62      9.18 o 
  -1  -8   5       24.41       15.84      3.89 o 
   0  -8   5      456.49      428.77      9.73 o 
   1  -8   5     3974.38     3979.46     50.03 o 
   2  -8   5      169.11      163.44     40.40 o 
   3  -8   5       42.80       52.23      7.49 o 
   4  -8   5      366.59      413.19     18.32 o 
   5  -8   5       11.37        7.14      7.12 o 
   6  -8   5       53.82       65.51     10.46 o 
   7  -8   5      596.79      511.77     21.37 o 
   8  -8   5        4.06      -17.31     16.70 o 
   9  -8   5      146.15      171.79     42.29 o 
  -7  -7   5      132.89      128.02     17.51 o 
  -6  -7   5      192.91      190.17     13.85 o 
  -5  -7   5      161.84      165.02     12.12 o 
  -4  -7   5      424.08      394.62     29.36 o 
  -3  -7   5      202.09      208.30      8.08 o 
  -2  -7   5      261.86      263.56     10.44 o 
  -1  -7   5       54.80       51.69      4.38 o 
   0  -7   5     5414.94     5070.02     69.78 o 
   1  -7   5      179.69      158.70     10.08 o 
   2  -7   5     1329.26     1226.25     16.85 o 
   3  -7   5      242.30      217.51      8.60 o 
   4  -7   5     1733.95     1735.38     31.57 o 
   5  -7   5      664.43      621.01     21.82 o 
   6  -7   5      643.65      588.16     21.82 o 
   7  -7   5        3.16       -3.91      8.14 o 
   8  -7   5      119.79       96.26     13.40 o 
   9  -7   5        1.73        3.77     11.31 o 
  -8  -6   5        5.96       -8.32     19.12 o 
  -7  -6   5       45.71       51.20     10.16 o 
  -6  -6   5      209.20      180.92     12.94 o 
  -5  -6   5       39.40       51.10      7.89 o 
  -4  -6   5     1617.04     1608.91     22.27 o 
  -3  -6   5     2062.03     2015.44     24.52 o 
  -2  -6   5       49.48       63.96      4.48 o 
  -1  -6   5       38.48       31.00      3.32 o 
   0  -6   5       82.04      105.31      5.26 o 
   1  -6   5     6515.05     6016.65     54.35 o 
   2  -6   5     1932.65     1594.67     20.10 o 
   3  -6   5       47.29       34.85      4.70 o 
   4  -6   5      811.67      798.91     16.47 o 
   5  -6   5      318.35      302.90     12.55 o 
   6  -6   5      579.68      546.54     16.92 o 
   7  -6   5       74.00       78.16     10.17 o 
   8  -6   5        1.28      -12.30      8.20 o 
   9  -6   5       45.77       40.96     34.75 o 
  -8  -5   5        6.02       -6.21     18.05 o 
  -7  -5   5       50.95       65.64     14.55 o 
  -6  -5   5      388.22      371.60     16.11 o 
  -5  -5   5      191.00      184.23     11.03 o 
  -4  -5   5        0.92       -1.18      2.76 o 
  -3  -5   5      398.48      365.17      8.67 o 
  -2  -5   5     1670.34     1674.01     44.88 o 
  -1  -5   5        3.86        5.25      3.77 o 
   0  -5   5      110.89       79.87      4.23 o 
   1  -5   5     3133.60     2969.61     29.96 o 
   2  -5   5      379.05      434.70      9.97 o 
   3  -5   5      113.31      141.74      7.86 o 
   4  -5   5      119.95       98.72      7.42 o 
   5  -5   5      618.51      595.72     16.40 o 
   6  -5   5     1335.16     1277.21     23.73 o 
   7  -5   5      102.85       98.62     10.28 o 
   8  -5   5      207.74      214.14     14.14 o 
   9  -5   5       23.09        3.57     10.33 o 
  -9  -4   5       54.08       43.24     21.01 o 
  -8  -4   5       14.39        5.20     11.31 o 
  -7  -4   5      135.52      131.75     12.42 o 
  -6  -4   5       46.91       50.81      7.89 o 
  -5  -4   5      589.08      567.74     12.35 o 
  -4  -4   5     1431.65     1408.75     18.95 o 
  -3  -4   5      210.61      193.77      6.26 o 
  -2  -4   5     1051.30      989.32     13.08 o 
  -1  -4   5     2017.72     2051.00     30.60 o 
   0  -4   5       21.11       20.47      8.08 o 
   1  -4   5       73.01       91.97      6.13 o 
   2  -4   5     1058.36     1026.58     14.97 o 
   3  -4   5     2397.36     2492.40     38.68 o 
   4  -4   5        8.64        5.88      4.61 o 
   5  -4   5        0.49       -2.15      5.33 o 
   6  -4   5       27.48       38.80      7.52 o 
   7  -4   5      128.06      129.03     10.86 o 
   8  -4   5      122.86      117.17     12.11 o 
   9  -4   5       37.08       50.72     17.03 o 
  -9  -3   5       49.23       31.22     11.06 o 
  -8  -3   5      104.96      129.63     13.04 o 
  -7  -3   5      894.36      872.50     25.13 o 
  -6  -3   5      136.71      125.77      8.19 o 
  -5  -3   5       73.47       65.73      4.96 o 
  -4  -3   5       27.01       26.20      4.95 o 
  -3  -3   5     1403.36     1372.58     16.70 o 
  -2  -3   5     1689.24     1523.90     25.06 o 
  -1  -3   5      561.52      486.15     14.28 o 
   0  -3   5       65.33       60.09      3.57 o 
   1  -3   5     1915.36     1893.10     20.69 o 
   2  -3   5       52.97       62.02      4.73 o 
   3  -3   5     1025.60     1143.51     17.65 o 
   4  -3   5       24.05       37.54      9.48 o 
   5  -3   5      489.61      476.65     13.89 o 
   6  -3   5     1346.95     1322.85     23.39 o 
   7  -3   5        7.93        1.94      7.16 o 
   8  -3   5        1.96        4.67      7.69 o 
   9  -3   5       46.55       35.57     12.18 o 
  -9  -2   5      229.73      236.28     19.93 o 
  -8  -2   5      446.63      412.18     18.65 o 
  -7  -2   5        1.32       -6.45      5.28 o 
  -6  -2   5       12.85        9.07      4.21 o 
  -5  -2   5      587.48      575.33     11.63 o 
  -4  -2   5      959.81      957.63     14.17 o 
  -2  -2   5     3046.04     3104.19     41.30 o 
   0  -2   5      492.22      461.29     17.24 o 
   1  -2   5      303.28      258.22      6.86 o 
   2  -2   5        1.60       -3.30      5.60 o 
   3  -2   5       78.03      102.12      6.60 o 
   4  -2   5      863.06      871.16     16.34 o 
   5  -2   5      555.90      516.24     14.00 o 
   6  -2   5      144.06      164.41     10.28 o 
   7  -2   5      459.52      477.33     20.58 o 
   8  -2   5        2.42        3.89      9.06 o 
   9  -2   5      136.95      144.80     15.75 o 
  -9  -1   5        5.97        0.43      8.07 o 
  -8  -1   5       94.33       92.31     11.35 o 
  -7  -1   5     2131.41     2170.11     29.32 o 
  -6  -1   5       38.43       40.14      4.83 o 
  -5  -1   5       81.63       91.18      5.81 o 
  -4  -1   5      343.69     -141.68    157.30 o 
  -2  -1   5     2835.70     2686.19     49.83 o 
  -1  -1   5      585.23      574.44     12.38 o 
   0  -1   5     1216.92     1222.62     15.69 o 
   1  -1   5     6251.22     6314.92     54.78 o 
   2  -1   5     5965.22     6077.02     54.94 o 
   3  -1   5       31.82       28.83      4.73 o 
   4  -1   5      439.04      425.30     11.80 o 
   5  -1   5      887.39      907.04     17.79 o 
   6  -1   5      326.74      337.39     13.10 o 
   7  -1   5      279.59      231.24     15.21 o 
   8  -1   5      101.65       92.86     13.14 o 
   9  -1   5       14.09        6.08     16.70 o 
 -10   0   5      125.49      130.81     15.78 o 
  -9   0   5      196.64      176.20     14.72 o 
  -8   0   5       16.93       21.56      5.65 o 
  -7   0   5      233.44      221.29      9.58 o 
  -6   0   5     2578.22     2617.82     31.13 o 
  -5   0   5       18.67       21.73      3.46 o 
  -4   0   5       33.48       34.27      4.49 o 
  -3   0   5     1431.60     1368.95     15.80 o 
  -2   0   5      667.73      575.28     12.76 o 
  -1   0   5      390.22      383.80     13.74 o 
   0   0   5     6530.31     6898.29     74.31 o 
   1   0   5     1327.18     1343.58     15.87 o 
   2   0   5     1984.96     1887.44     22.08 o 
   3   0   5     2356.59     2206.26     25.62 o 
   4   0   5      530.97      520.66     12.44 o 
   5   0   5      244.89      259.50     10.64 o 
   6   0   5       57.33       59.40      7.63 o 
   7   0   5      330.45      358.16     30.44 o 
   8   0   5       85.78      103.97     13.58 o 
   9   0   5        3.99       -2.26     10.13 o 
 -10   1   5       14.52       23.41     15.89 o 
  -9   1   5       23.98       20.61      8.90 o 
  -8   1   5       63.16       84.71      7.44 o 
  -7   1   5       31.07       24.97      5.29 o 
  -6   1   5     2150.55     2114.62     26.95 o 
  -5   1   5     1874.19     1972.87     23.96 o 
  -4   1   5      258.61      343.91     50.07 o 
  -3   1   5     1035.96      987.05     14.64 o 
  -2   1   5     4642.40     4792.42     42.15 o 
  -1   1   5      814.06      844.42     10.37 o 
   0   1   5     5756.92     5780.82     49.85 o 
   1   1   5     1741.15     1701.09     18.52 o 
   2   1   5       92.53       91.68      5.73 o 
   3   1   5       62.80       53.60      4.89 o 
   4   1   5     1928.45     1979.44     25.39 o 
   5   1   5      136.66      139.64      9.34 o 
   6   1   5      854.77      805.19     23.33 o 
   7   1   5      303.64      336.32     17.45 o 
   8   1   5       14.35       -1.63      9.61 o 
   9   1   5       87.52       86.16     15.89 o 
 -10   2   5        9.03       -4.12     15.62 o 
  -9   2   5       22.24       23.20      6.26 o 
  -8   2   5      246.13      241.01     11.38 o 
  -7   2   5      772.93      767.73     16.01 o 
  -6   2   5      121.95      116.72      6.58 o 
  -5   2   5      311.41      290.86     55.28 o 
  -4   2   5      188.08      276.75     51.86 o 
  -3   2   5      615.11      781.42     15.17 o 
  -2   2   5     1470.35     1461.26     16.31 o 
  -1   2   5     1600.66     1630.91     17.15 o 
   0   2   5      169.81      154.13      6.68 o 
   1   2   5     1768.26     1938.70     26.67 o 
   2   2   5     5342.72     5193.00     71.65 o 
   3   2   5      293.41      260.50      8.71 o 
   4   2   5        3.06        6.91      3.89 o 
   5   2   5      126.63      143.02     15.08 o 
   6   2   5        2.82       -0.13      7.67 o 
   7   2   5        1.71        0.82      8.63 o 
   8   2   5      139.83      172.41     15.47 o 
 -10   3   5      362.36      358.95     20.18 o 
  -9   3   5      155.49      171.80     10.30 o 
  -8   3   5       95.33       98.87      8.69 o 
  -7   3   5     1195.03     1188.93     20.18 o 
  -6   3   5     1102.52     1123.66     18.21 o 
  -5   3   5     1334.20     1295.73     18.34 o 
  -4   3   5     2388.98     2550.94     27.48 o 
  -3   3   5       30.08       27.33      3.17 o 
  -2   3   5     1585.56     1562.29     18.78 o 
  -1   3   5      398.65      446.42      7.81 o 
   0   3   5     2114.09     2268.86     28.60 o 
   1   3   5      264.11      217.56     15.89 o 
   2   3   5      506.02      487.58     13.70 o 
   3   3   5       35.88       26.40      6.03 o 
   4   3   5      484.74      472.94     16.35 o 
   5   3   5       41.37       41.72      9.03 o 
   6   3   5      168.80      159.38     13.49 o 
   7   3   5      464.60      450.55     19.86 o 
   8   3   5        4.24      -12.52     11.04 o 
 -10   4   5       23.55       31.06      8.22 o 
  -9   4   5      161.88      165.23     10.12 o 
  -8   4   5        1.16        0.16      4.83 o 
  -7   4   5       38.50       24.27      5.02 o 
  -6   4   5     1390.49     1360.11     20.67 o 
  -5   4   5        1.65       73.80    193.93 o 
  -4   4   5       52.34       61.67      4.27 o 
  -3   4   5     8651.19     8743.92     75.04 o 
  -2   4   5     2882.45     2869.32     28.61 o 
  -1   4   5    12126.51    12514.03    183.32 o 
   0   4   5       44.60       56.75      5.38 o 
   1   4   5     5796.45     5909.73     64.85 o 
   2   4   5     1387.99     1367.62     24.00 o 
   3   4   5      260.23      257.76     11.94 o 
   4   4   5       61.92       64.38     11.04 o 
   5   4   5      915.20      907.49     24.15 o 
   6   4   5       32.58       47.94     10.00 o 
   7   4   5      201.58      207.24     15.95 o 
   8   4   5        0.71      -10.56     10.17 o 
 -10   5   5      302.11      316.36     14.34 o 
  -9   5   5      244.43      285.69     12.21 o 
  -8   5   5       11.70       13.53      5.44 o 
  -7   5   5      393.49      394.87     11.93 o 
  -6   5   5       43.11       59.82      5.66 o 
  -5   5   5      449.69      434.22     83.98 o 
  -4   5   5     1938.54     2079.23     24.30 o 
  -3   5   5      976.97      967.15     16.93 o 
  -2   5   5     1103.79     1097.48     14.88 o 
  -1   5   5       92.60       96.60      5.47 o 
   0   5   5      206.40      290.21     10.77 o 
   1   5   5     1552.29     1347.65     23.70 o 
   2   5   5     3067.23     2994.18     40.75 o 
   3   5   5      929.76      898.65     21.82 o 
   4   5   5       65.91       85.66      9.85 o 
   5   5   5       84.94       74.57     10.40 o 
   6   5   5       46.33       52.16     10.49 o 
   7   5   5       72.05       76.08     12.40 o 
 -10   6   5        3.67       -4.87      6.88 o 
  -9   6   5       61.78       64.57      7.89 o 
  -8   6   5      245.41      242.84     10.96 o 
  -7   6   5        4.00       -1.34      4.01 o 
  -6   6   5     1865.49     1846.90     25.29 o 
  -5   6   5     1070.61      995.36     16.33 o 
  -4   6   5      370.31      330.80      8.77 o 
  -3   6   5      686.45      687.78     12.14 o 
  -2   6   5     1480.16     1486.57     25.33 o 
  -1   6   5      261.26      251.94      8.36 o 
   0   6   5      308.41      317.15     14.55 o 
   1   6   5      342.37      306.70     11.83 o 
   2   6   5      254.58      246.53     12.13 o 
   3   6   5      586.17      545.99     17.70 o 
   4   6   5     1319.04     1256.13     28.10 o 
   5   6   5       70.44       84.32     11.26 o 
   6   6   5      364.60      378.17     18.77 o 
   7   6   5       83.81      101.59     13.78 o 
 -10   7   5      265.23      277.69     20.47 o 
  -9   7   5      127.13      125.42      9.61 o 
  -8   7   5     1008.17     1038.92     22.66 o 
  -7   7   5       26.68       25.93      5.34 o 
  -6   7   5      158.37      174.54     46.89 o 
  -5   7   5       37.23       29.27     35.34 o 
  -4   7   5      377.35      337.36      9.34 o 
  -3   7   5        9.28       12.48      3.25 o 
  -2   7   5       30.79       18.41      3.62 o 
  -1   7   5     1753.63     1746.58     22.31 o 
   0   7   5      393.96      379.20     12.42 o 
   1   7   5      159.65      163.03     10.03 o 
   2   7   5      543.53      497.97     16.63 o 
   3   7   5        2.00       -1.65      8.62 o 
   4   7   5      200.95      207.70     26.67 o 
   5   7   5      135.72      167.77     14.35 o 
   6   7   5       13.33        1.30      9.54 o 
 -10   8   5      140.81      123.18     13.55 o 
  -9   8   5        0.96        1.75      7.64 o 
  -8   8   5        3.28        6.46      7.36 o 
  -7   8   5      190.48      193.92     12.03 o 
  -6   8   5       28.92       30.17     31.80 o 
  -5   8   5      655.48      619.74     56.28 o 
  -4   8   5      647.08      613.99     12.68 o 
  -3   8   5      282.43      261.37      8.74 o 
  -2   8   5      264.00      265.66      9.12 o 
  -1   8   5      813.70      746.35     42.02 o 
   0   8   5      464.81      464.95     14.10 o 
   1   8   5      184.47      194.49     11.83 o 
   2   8   5      973.87      948.42     22.99 o 
   3   8   5      503.74      486.79     18.60 o 
   4   8   5       15.81       10.01     15.89 o 
   5   8   5      112.02      112.10     13.10 o 
   6   8   5       34.88       32.84     28.28 o 
 -10   9   5        4.25       26.09     10.77 o 
  -9   9   5      405.88      449.65     23.16 o 
  -8   9   5       82.49      101.46     11.25 o 
  -7   9   5        9.34        0.63      7.26 o 
  -6   9   5      842.65      833.10     21.70 o 
  -5   9   5      445.75      433.68     15.84 o 
  -4   9   5      204.52      187.69     12.24 o 
  -3   9   5      102.09       92.05      8.96 o 
  -2   9   5        7.76        7.20      3.99 o 
  -1   9   5       21.86       16.09      5.68 o 
   0   9   5       18.52        8.75      6.18 o 
   1   9   5       61.28       59.42      8.87 o 
   2   9   5      344.42      349.67     15.91 o 
   3   9   5       73.66       76.80     10.93 o 
   4   9   5       96.29      106.71     12.37 o 
   5   9   5       62.27       59.53     16.43 o 
  -9  10   5       11.50       18.46     11.58 o 
  -8  10   5       68.55       59.98     10.74 o 
  -7  10   5       10.48       17.17      8.65 o 
  -6  10   5       98.92       88.23     10.44 o 
  -5  10   5      929.21      861.51     22.60 o 
  -4  10   5      143.91      128.89     10.44 o 
  -3  10   5       36.84       36.46      7.32 o 
  -2  10   5      549.49      587.19     22.09 o 
  -1  10   5     1117.15     1074.18     30.71 o 
   0  10   5      423.00      392.72     19.39 o 
   1  10   5      349.19      363.21     23.70 o 
   2  10   5      182.67      200.92     13.94 o 
   3  10   5       35.23       36.55     10.07 o 
   4  10   5        0.23      -10.73      8.46 o 
   5  10   5        6.02        7.61      9.95 o 
  -9  11   5      760.47      809.68     29.90 o 
  -8  11   5      179.34      194.08     21.28 o 
  -7  11   5       24.94       13.38      9.62 o 
  -6  11   5        0.81       -8.03      9.70 o 
  -5  11   5      258.18      231.87     15.09 o 
  -4  11   5        1.17       -9.40      7.66 o 
  -3  11   5       27.56       23.16      8.62 o 
  -2  11   5        1.12       -6.46      7.54 o 
  -1  11   5      308.81      310.83     18.32 o 
   0  11   5        2.88       -8.08      8.62 o 
   1  11   5        9.45        3.23      9.16 o 
   2  11   5      159.18      186.93     16.70 o 
   3  11   5      515.58      490.22     24.24 o 
   4  11   5       72.56       86.73     14.55 o 
  -9  12   5      191.28      212.53     18.84 o 
  -8  12   5       96.80       98.33     14.34 o 
  -7  12   5       54.51       45.06     11.25 o 
  -6  12   5      154.41      161.01     14.03 o 
  -5  12   5      372.62      349.55     17.62 o 
  -4  12   5      181.68      167.54     16.70 o 
  -3  12   5      487.63      431.50     20.47 o 
  -2  12   5       21.89       17.24      9.70 o 
  -1  12   5        5.58        4.85      9.70 o 
   0  12   5       14.35        0.54      9.16 o 
   1  12   5      145.09      158.38     16.70 o 
   2  12   5       17.11       19.39     11.31 o 
   3  12   5       10.97       15.08     10.77 o 
  -8  13   5       40.24       52.68     13.10 o 
  -7  13   5       11.71       -2.13     10.44 o 
  -6  13   5        1.17      -13.21      8.80 o 
  -5  13   5        5.29        2.69     10.77 o 
  -4  13   5       48.51       47.94     10.77 o 
  -3  13   5       37.49       45.79     10.77 o 
  -2  13   5      374.32      357.70     20.47 o 
  -1  13   5      239.79      241.88     18.32 o 
   0  13   5       11.68       23.70     10.77 o 
   1  13   5        0.55        4.85     10.77 o 
   2  13   5       17.49        2.69     10.77 o 
  -7  14   5        2.59       -1.31     11.22 o 
  -6  14   5        7.55       16.70     12.39 o 
  -5  14   5      288.68      323.22     22.63 o 
  -4  14   5        5.92       -9.16      8.62 o 
  -3  14   5      240.65      204.17     16.70 o 
  -2  14   5       98.93       86.73     14.01 o 
  -1  14   5       66.69       65.72     13.47 o 
   0  14   5       42.15       39.33     13.47 o 
   1  14   5       26.38        9.16     12.39 o 
  -6  15   5      249.21      256.96     22.09 o 
  -5  15   5       95.60       75.96     13.47 o 
  -4  15   5       48.13       57.10     11.85 o 
  -3  15   5      285.32      248.88     18.85 o 
  -2  15   5       49.50       47.41     12.39 o 
  -1  15   5      301.21      290.36     21.01 o 
   0  15   5       79.45       59.80     15.08 o 
   0 -15   6       11.60       42.56     17.24 o 
   1 -15   6       29.50       74.34     20.47 o 
   2 -15   6        1.36       16.16     18.32 o 
   3 -15   6        5.07       37.71     23.70 o 
   4 -15   6      163.62      159.67     24.24 o 
   5 -15   6       25.67       29.21     16.70 o 
  -2 -14   6       14.14       31.78     13.47 o 
  -1 -14   6        3.38        4.85     12.93 o 
   0 -14   6       14.15       35.02     17.24 o 
   1 -14   6       45.13       44.71     18.85 o 
   2 -14   6       20.96        9.16     18.85 o 
   3 -14   6      115.95       97.64     13.20 o 
   4 -14   6       26.71       26.50     10.85 o 
   5 -14   6      183.21      219.02     17.53 o 
   6 -14   6        0.49      -11.28     11.31 o 
  -3 -13   6        7.54       15.62     11.85 o 
  -2 -13   6       19.14       51.18     14.55 o 
  -1 -13   6      329.54      313.53     28.55 o 
   0 -13   6      101.02      101.82     21.01 o 
   1 -13   6      185.62      274.20     30.17 o 
   2 -13   6       63.76       69.76     10.50 o 
   3 -13   6      159.31      202.37     15.58 o 
   4 -13   6      590.57      593.39     22.70 o 
   5 -13   6      124.35      135.99     14.85 o 
   6 -13   6        9.05        4.96     10.87 o 
   7 -13   6        1.15        4.81     24.51 o 
  -4 -12   6      168.79      186.93     21.01 o 
  -3 -12   6       84.77      115.82     17.78 o 
  -2 -12   6       90.79      102.35     17.78 o 
  -1 -12   6       25.99       30.17     15.08 o 
   0 -12   6      751.25      728.33     39.33 o 
   1 -12   6       62.21       57.42      8.24 o 
   2 -12   6      284.75      285.67     15.09 o 
   3 -12   6       48.25       16.46      9.25 o 
   4 -12   6      524.65      555.93     21.58 o 
   5 -12   6      156.82      166.88     15.37 o 
   6 -12   6       30.31       29.07     11.33 o 
   7 -12   6       24.38       13.93     11.91 o 
  -5 -11   6        8.24       17.78     10.77 o 
  -4 -11   6        5.19       11.85     10.77 o 
  -3 -11   6      276.85      299.52     23.16 o 
  -2 -11   6       31.15       32.86     12.39 o 
  -1 -11   6      457.99      493.99     31.25 o 
   0 -11   6      259.95      292.52     28.01 o 
   1 -11   6      321.67      384.25     16.06 o 
   2 -11   6       13.61       -3.39     11.85 o 
   3 -11   6      396.32      325.62     31.51 o 
   4 -11   6        0.39       -9.63      8.89 o 
   5 -11   6       94.07      112.52     13.03 o 
   6 -11   6       20.52       13.36     10.35 o 
   7 -11   6        5.02       -3.77     34.48 o 
   8 -11   6        1.51      -30.20     48.75 o 
  -6 -10   6        3.34       -4.85      9.16 o 
  -5 -10   6       43.11       43.64     12.39 o 
  -4 -10   6       19.00       25.86     11.31 o 
  -3 -10   6      239.63      232.72     20.47 o 
  -2 -10   6      238.44      269.35     22.09 o 
  -1 -10   6        2.52      -10.77      9.70 o 
   0 -10   6      115.25       66.39      7.71 o 
   1 -10   6      741.78      785.69     20.10 o 
   2 -10   6      144.80      130.11     11.58 o 
   3 -10   6      195.04      227.89     29.63 o 
   4 -10   6      165.05      206.42     19.39 o 
   5 -10   6      550.87      501.99     32.32 o 
   6 -10   6      323.87      324.30     56.83 o 
   7 -10   6      220.48      194.39     17.16 o 
   8 -10   6       12.76      -20.01     30.71 o 
  -6  -9   6       76.63       76.33     12.25 o 
  -5  -9   6       95.84      116.20     12.42 o 
  -4  -9   6      612.48      637.67     21.29 o 
  -3  -9   6      157.50      154.03     11.41 o 
  -2  -9   6       75.20       59.80     12.93 o 
  -1  -9   6        8.32        2.15      9.70 o 
   0  -9   6      209.06      214.41     13.47 o 
   1  -9   6      369.61      330.58     13.71 o 
   2  -9   6      556.52      538.17     16.76 o 
   3  -9   6      541.93      487.61     39.06 o 
   4  -9   6       44.08       67.34     25.86 o 
   5  -9   6      243.12      196.11     14.67 o 
   6  -9   6      135.44      137.82     13.98 o 
   7  -9   6        7.44       -5.94      9.36 o 
   8  -9   6       40.78       19.98     28.01 o 
  -7  -8   6      174.02      184.78     15.91 o 
  -6  -8   6       78.51       85.44     20.47 o 
  -5  -8   6       49.88       40.10      8.66 o 
  -4  -8   6      820.18      770.83     22.39 o 
  -3  -8   6      128.55      144.52     10.26 o 
  -2  -8   6      465.15      458.50     15.27 o 
  -1  -8   6        0.48       -6.16      4.24 o 
   0  -8   6      181.54      167.54     18.85 o 
   1  -8   6     3015.73     2785.65     38.32 o 
   2  -8   6      779.14      681.14     19.66 o 
   3  -8   6      209.45      165.69     18.85 o 
   4  -8   6      921.03      811.88     22.55 o 
   5  -8   6       52.09       26.98      8.67 o 
   6  -8   6        0.70       -2.25      7.75 o 
   7  -8   6      143.00      175.39     15.43 o 
   8  -8   6       58.86       29.13     11.80 o 
   9  -8   6      131.96      105.06     21.01 o 
  -7  -7   6        7.36       -4.31     17.78 o 
  -6  -7   6       71.83       69.82     10.48 o 
  -5  -7   6      165.43      150.10     12.39 o 
  -4  -7   6       65.25       57.28      8.18 o 
  -3  -7   6      463.58      462.88     15.88 o 
  -2  -7   6       25.80       32.76      5.68 o 
  -1  -7   6      116.41       82.08     95.62 o 
   0  -7   6      428.65      447.39      9.84 o 
   1  -7   6     5805.30     5552.58     92.03 o 
   2  -7   6     3313.84     3012.45     32.45 o 
   3  -7   6        7.68       10.86      5.64 o 
   4  -7   6       32.55       23.68      7.08 o 
   5  -7   6      447.64      401.47     17.53 o 
   6  -7   6       31.65       34.69     14.28 o 
   7  -7   6      208.29      204.62     15.72 o 
   8  -7   6      144.21      165.17     15.89 o 
   9  -7   6       47.86       11.13     36.90 o 
  -8  -6   6       23.97        6.96     17.24 o 
  -7  -6   6      112.22      122.44     32.86 o 
  -6  -6   6       48.07       57.19      9.43 o 
  -5  -6   6        6.48        0.39      5.28 o 
  -4  -6   6      153.09      152.25     10.26 o 
  -3  -6   6     1966.24     1958.25     34.51 o 
  -2  -6   6      806.98      840.33     13.60 o 
  -1  -6   6        1.60       98.58    178.31 o 
   0  -6   6      254.74      240.77      7.40 o 
   1  -6   6      679.10      599.14     12.47 o 
   2  -6   6        8.25        5.58      4.62 o 
   3  -6   6      356.09      338.81     10.24 o 
   4  -6   6       14.45       11.47      5.25 o 
   5  -6   6       68.78       84.58     11.94 o 
   6  -6   6      405.10      381.34     15.15 o 
   7  -6   6       24.59       24.45      8.73 o 
   8  -6   6       19.28       -1.05     10.15 o 
   9  -6   6      117.22      149.58     39.86 o 
  -8  -5   6       54.22       42.22     10.61 o 
  -7  -5   6       35.87       36.37      8.66 o 
  -6  -5   6        2.17        2.77      5.56 o 
  -5  -5   6      144.62      154.33     17.78 o 
  -4  -5   6      255.56      252.77     11.99 o 
  -3  -5   6     2924.14     2926.69     44.28 o 
  -2  -5   6      119.00     -148.14    149.76 o 
  -1  -5   6      129.98      114.73      4.59 o 
   0  -5   6     2416.31     2845.13     59.22 o 
   1  -5   6      301.62      320.26      8.11 o 
   2  -5   6     2691.25     2620.61     28.84 o 
   3  -5   6      203.02      200.47      8.31 o 
   4  -5   6       14.42        5.47      5.99 o 
   5  -5   6      982.89     1016.19     20.34 o 
   6  -5   6        5.39        5.50      6.94 o 
   7  -5   6        6.06        1.78     13.29 o 
   8  -5   6       81.67       56.29     16.06 o 
   9  -5   6       11.87        9.64     22.11 o 
  -9  -4   6        1.07      -17.98     12.93 o 
  -8  -4   6      305.80      305.85     17.51 o 
  -7  -4   6      944.43      959.24     27.04 o 
  -6  -4   6      116.38      114.71     10.26 o 
  -5  -4   6       70.67       68.15      8.00 o 
  -4  -4   6        4.16        4.57      3.99 o 
  -3  -4   6        1.26       -3.61     41.74 o 
  -2  -4   6      624.03      605.83     15.11 o 
  -1  -4   6        0.33       -2.31      4.58 o 
   0  -4   6     1847.67     1810.68     19.89 o 
   1  -4   6     1635.82     1634.69     19.32 o 
   2  -4   6      606.63      562.17     11.53 o 
   3  -4   6       11.74        9.79      4.05 o 
   4  -4   6     2166.09     2158.21     28.43 o 
   5  -4   6      233.39      245.03     12.23 o 
   6  -4   6      586.77      574.09     17.19 o 
   7  -4   6       27.32       14.29      8.05 o 
   8  -4   6       33.50        9.09      9.23 o 
   9  -4   6       18.81       22.36     12.00 o 
  -9  -3   6        0.27      -19.80     13.20 o 
  -8  -3   6       63.31       61.33     12.93 o 
  -7  -3   6      188.24      161.50     12.38 o 
  -6  -3   6       58.61       67.37      8.56 o 
  -5  -3   6        9.98        8.23      4.75 o 
  -4  -3   6      152.65      -51.18    183.70 o 
  -2  -3   6      118.02      110.58      6.98 o 
  -1  -3   6      167.36      160.38      7.89 o 
   0  -3   6       96.23      101.39      6.73 o 
   1  -3   6      643.40      634.89     10.99 o 
   2  -3   6     1416.19     1333.25     18.15 o 
   3  -3   6       58.32       67.67      5.65 o 
   4  -3   6        6.61        6.18      8.44 o 
   5  -3   6      456.05      447.09     14.18 o 
   6  -3   6      284.29      277.71     13.53 o 
   7  -3   6       74.49       92.92     10.35 o 
   8  -3   6      340.83      328.07     18.43 o 
   9  -3   6      289.42      310.42     19.40 o 
  -9  -2   6       14.97       13.43     10.24 o 
  -8  -2   6      111.27      132.88     13.10 o 
  -7  -2   6     1915.57     1959.13     39.23 o 
  -6  -2   6      222.16      199.54     11.61 o 
  -5  -2   6      667.61      634.30     12.05 o 
  -4  -2   6      111.36      134.93     19.83 o 
  -3  -2   6       96.35       85.12      9.70 o 
  -2  -2   6      838.48      814.84     17.30 o 
  -1  -2   6     1258.01     1171.83     20.74 o 
   0  -2   6      388.86      399.70     12.12 o 
   1  -2   6     6097.25     5850.40     52.15 o 
   2  -2   6     1080.75      977.27     15.26 o 
   3  -2   6      325.57      321.02     10.37 o 
   4  -2   6      249.88      217.16     10.19 o 
   5  -2   6     1375.31     1346.70     22.83 o 
   6  -2   6      355.67      349.98     14.19 o 
   7  -2   6       54.76       41.48     24.78 o 
   8  -2   6       25.77       39.86     19.39 o 
   9  -2   6      132.56      141.06     15.69 o 
  -9  -1   6       83.59       84.38     12.27 o 
  -8  -1   6      452.95      422.80     18.85 o 
  -7  -1   6      207.02      202.81     12.76 o 
  -6  -1   6     1378.75     1338.31     28.94 o 
  -5  -1   6      287.91      272.54      8.02 o 
  -4  -1   6      128.59     -154.07    160.53 o 
  -3  -1   6     6284.03     6340.83     77.10 o 
  -2  -1   6      143.05      123.85      6.86 o 
  -1  -1   6     1190.42     1149.35     20.19 o 
   0  -1   6      179.56      182.45      5.03 o 
   1  -1   6     1723.73     1706.83     19.45 o 
   2  -1   6     2056.92     2081.24     24.16 o 
   3  -1   6      147.98      119.54      9.16 o 
   4  -1   6      218.10      216.08      9.99 o 
   5  -1   6     1171.79     1132.48     20.60 o 
   6  -1   6       23.91       10.52      6.48 o 
   7  -1   6      120.70      109.22     12.57 o 
   8  -1   6      213.51      211.08     20.47 o 
   9  -1   6        0.39        9.69     21.82 o 
 -10   0   6        2.07      -14.21     16.70 o 
  -9   0   6       14.49       15.08     16.70 o 
  -8   0   6      261.90      272.32     15.42 o 
  -7   0   6       97.07       96.98     10.05 o 
  -6   0   6     2836.29     2794.12     32.60 o 
  -5   0   6      396.60      354.65     71.85 o 
  -4   0   6      255.01      243.18     32.04 o 
  -3   0   6        1.91        1.85      2.59 o 
  -2   0   6      162.04      129.57      6.66 o 
  -1   0   6     4951.82     4875.55     71.92 o 
   0   0   6       62.55       72.64      4.34 o 
   1   0   6       38.46       54.78      3.91 o 
   2   0   6      615.19      586.18     11.73 o 
   3   0   6        2.39       -4.56      4.05 o 
   4   0   6      246.89      231.87     10.06 o 
   5   0   6       73.90       65.09      7.45 o 
   6   0   6      162.46      170.98     13.34 o 
   7   0   6       11.57       10.38      8.63 o 
   8   0   6        4.46        1.87      9.14 o 
 -10   1   6      188.95      162.21     16.54 o 
  -9   1   6        2.89       -2.34      7.12 o 
  -8   1   6      131.05      146.96     12.17 o 
  -7   1   6      450.67      440.27     12.41 o 
  -6   1   6        7.72        0.64      5.31 o 
  -5   1   6      917.60      970.69     15.29 o 
  -4   1   6       14.31       38.41      4.23 o 
  -3   1   6       11.73        6.38      2.13 o 
  -2   1   6     3333.61     3391.37     44.38 o 
  -1   1   6      871.85      844.10     10.94 o 
   0   1   6      327.67      342.67      6.87 o 
   1   1   6      556.64      510.82      8.96 o 
   2   1   6        2.33        9.77      3.84 o 
   3   1   6     1081.31     1054.97     17.03 o 
   4   1   6       14.97       36.19      7.64 o 
   5   1   6      100.84      103.83     10.29 o 
   6   1   6       12.27        7.61      8.10 o 
   7   1   6        0.23       10.12     15.08 o 
   8   1   6       57.06       64.24     15.35 o 
 -10   2   6       68.20       53.74     12.27 o 
  -9   2   6       54.96       39.65      9.71 o 
  -8   2   6        6.72        1.51      4.74 o 
  -7   2   6     1070.52     1095.44     19.12 o 
  -6   2   6     4667.68     4601.21     47.18 o 
  -5   2   6       86.75       95.84      8.15 o 
  -4   2   6        3.51        4.97      2.54 o 
  -3   2   6     2270.19     2581.18     55.92 o 
  -2   2   6      240.90      261.96      8.74 o 
  -1   2   6        4.98       11.66      2.23 o 
   0   2   6     1420.51     1454.97     16.43 o 
   1   2   6     4946.74     4997.82     55.53 o 
   2   2   6      655.27      710.38     16.23 o 
   3   2   6        7.48        2.44      5.07 o 
   4   2   6       56.26       59.98      8.36 o 
   5   2   6      537.06      588.62     48.48 o 
   6   2   6      592.21      590.94     20.79 o 
   7   2   6      133.88      143.05     14.07 o 
   8   2   6       14.72       18.80     10.57 o 
 -10   3   6      458.84      515.80     23.42 o 
  -9   3   6       15.11        8.47      7.59 o 
  -8   3   6      450.05      489.41     14.67 o 
  -7   3   6      151.56      152.14      8.14 o 
  -6   3   6        0.18       -4.47      5.57 o 
  -5   3   6      449.94      457.37     75.35 o 
  -4   3   6      469.98      426.28      9.26 o 
  -3   3   6     2963.40     3255.67     32.32 o 
  -2   3   6     5379.27     5390.92     64.75 o 
  -1   3   6     2881.17     2877.63     28.39 o 
   0   3   6      488.99      533.40     12.36 o 
   1   3   6      423.59      491.44     12.86 o 
   2   3   6      819.79      789.90     17.43 o 
   3   3   6      123.81      122.23      9.53 o 
   4   3   6      468.10      443.35     15.94 o 
   5   3   6      847.13      836.09     38.79 o 
   6   3   6        7.95        3.96     13.20 o 
   7   3   6        2.50       -2.20      9.08 o 
   8   3   6       83.47       97.13     14.59 o 
 -10   4   6       90.48       97.26     14.09 o 
  -9   4   6       62.15       63.01      7.75 o 
  -8   4   6       11.29       12.95      5.31 o 
  -7   4   6     1232.14     1185.75     20.25 o 
  -6   4   6     2597.95     2572.35     31.03 o 
  -5   4   6       13.46       15.22      5.48 o 
  -4   4   6       95.99      122.13      6.08 o 
  -3   4   6      696.19      688.08     11.65 o 
  -2   4   6     1234.50     1226.08     15.81 o 
  -1   4   6     2937.23     3016.46     29.92 o 
   0   4   6     1364.50     1465.09     22.76 o 
   1   4   6      330.53      314.65     11.16 o 
   2   4   6     1665.34     1577.67     26.59 o 
   3   4   6       74.29       86.88      8.80 o 
   4   4   6      104.11      101.61     11.31 o 
   5   4   6      516.45      529.23     19.54 o 
   6   4   6      272.28      264.95     16.18 o 
   7   4   6      189.92      189.94     23.16 o 
 -10   5   6       52.50       52.94     11.74 o 
  -9   5   6       62.15       56.93      7.44 o 
  -8   5   6       18.84       24.66      5.89 o 
  -7   5   6        1.78        4.15      4.91 o 
  -6   5   6      161.40      -95.35    233.80 o 
  -5   5   6       56.12       47.90      5.56 o 
  -4   5   6      107.20      123.35      6.18 o 
  -3   5   6     3230.19     3190.80     32.74 o 
  -2   5   6     3006.56     3014.87     30.95 o 
  -1   5   6      813.42      806.10     12.24 o 
   0   5   6        0.26        2.62      4.08 o 
   1   5   6       49.92       78.46      7.34 o 
   2   5   6      100.23      123.85     11.04 o 
   3   5   6      626.14      602.06     27.47 o 
   4   5   6      144.64      148.83     12.53 o 
   5   5   6      157.76      148.88     13.01 o 
   6   5   6      146.15      148.41     14.11 o 
   7   5   6       95.35      104.15     14.81 o 
 -10   6   6       74.94       73.36      9.58 o 
  -9   6   6       75.14       88.32      8.62 o 
  -8   6   6        2.70       -2.96      5.04 o 
  -7   6   6       15.60       12.74      5.67 o 
  -6   6   6      196.82      183.11     18.96 o 
  -5   6   6       12.01        5.83      3.46 o 
  -4   6   6        6.13        8.32      3.75 o 
  -3   6   6       81.75       97.19      5.89 o 
  -2   6   6       96.03       99.61      5.66 o 
  -1   6   6      130.98      127.61      6.56 o 
   0   6   6      378.56      357.86     12.03 o 
   1   6   6     1641.41     1626.15     26.79 o 
   2   6   6     1591.09     1547.03     45.52 o 
   3   6   6       23.50       19.99      8.40 o 
   4   6   6      187.99      181.26     22.36 o 
   5   6   6       38.71       36.53      9.91 o 
   6   6   6       21.82       46.82     10.98 o 
   7   6   6        1.23        8.90     20.47 o 
 -10   7   6       99.29       95.33     12.14 o 
  -9   7   6       27.44       17.44      6.64 o 
  -8   7   6       63.67       70.01      8.13 o 
  -7   7   6        0.65       -5.36      4.01 o 
  -6   7   6      191.70      203.47      8.90 o 
  -5   7   6      333.84      324.85      9.91 o 
  -4   7   6      410.34      402.06     10.39 o 
  -3   7   6        1.10        2.06      3.15 o 
  -2   7   6     2033.72     1938.21     23.79 o 
  -1   7   6      865.68      860.82     17.85 o 
   0   7   6      194.54      222.89     10.77 o 
   1   7   6       19.29        4.16     14.01 o 
   2   7   6      741.02      682.36     23.16 o 
   3   7   6     1556.23     1487.53     29.89 o 
   4   7   6        1.51      -11.27      7.52 o 
   5   7   6        4.14        9.89      8.16 o 
   6   7   6       76.37      103.74     13.58 o 
 -10   8   6      112.05      120.11     13.20 o 
  -9   8   6      108.73      109.53     11.78 o 
  -8   8   6      332.29      351.08     15.66 o 
  -7   8   6       39.36       36.67      5.92 o 
  -6   8   6     2367.47     2289.89     29.92 o 
  -5   8   6      150.00      133.31      7.37 o 
  -4   8   6      542.68      508.42     11.94 o 
  -3   8   6      626.80      596.46     12.73 o 
  -2   8   6       70.70       82.76      6.35 o 
  -1   8   6      197.15      173.75      9.50 o 
   0   8   6       55.34       54.78      7.57 o 
   1   8   6        5.03        7.25      6.58 o 
   2   8   6      208.89      217.62     13.30 o 
   3   8   6      199.39      191.60     29.09 o 
   4   8   6       45.46       49.80      9.88 o 
   5   8   6       30.49       19.19     15.89 o 
   6   8   6       18.86       33.78     11.40 o 
  -9   9   6       23.81       52.27     37.98 o 
  -8   9   6       34.20       55.04     18.05 o 
  -7   9   6      606.42      548.45     34.21 o 
  -6   9   6      455.06      414.01     16.53 o 
  -5   9   6      118.73      129.60     10.22 o 
  -4   9   6      462.16      501.94     16.53 o 
  -3   9   6       63.24       61.48      5.88 o 
  -2   9   6     2197.31     2168.20     32.49 o 
  -1   9   6      500.17      481.19     22.63 o 
   0   9   6       15.47       15.95      7.12 o 
   1   9   6      148.48      149.48     11.64 o 
   2   9   6      126.57      135.40     11.83 o 
   3   9   6      124.18      137.98     12.96 o 
   4   9   6       69.47       66.77     23.70 o 
   5   9   6        0.95        1.54      9.00 o 
  -9  10   6      103.31      145.99     42.29 o 
  -8  10   6      203.71      226.67     16.70 o 
  -7  10   6       80.27       86.30     14.55 o 
  -6  10   6      288.04      283.31     31.25 o 
  -5  10   6      148.09      159.46     15.62 o 
  -4  10   6       47.65       50.52     11.85 o 
  -3  10   6        7.93        1.08      6.46 o 
  -2  10   6       21.53       22.63      8.62 o 
  -1  10   6      249.36      255.89     16.70 o 
   0  10   6      108.05      126.87     10.48 o 
   1  10   6      104.03      106.77     15.08 o 
   2  10   6      259.45      253.62     14.65 o 
   3  10   6      165.42      179.04     16.43 o 
   4  10   6       26.16       14.27      9.77 o 
  -9  11   6       69.24       81.34     14.55 o 
  -8  11   6       13.54       -0.34      9.70 o 
  -7  11   6      128.72      155.61     13.62 o 
  -6  11   6      372.31      402.02     21.01 o 
  -5  11   6       13.74        7.80      8.62 o 
  -4  11   6        0.81       -7.54      8.62 o 
  -3  11   6      544.33      527.39     21.55 o 
  -2  11   6      427.74      427.19     21.01 o 
  -1  11   6       89.46      108.82     12.93 o 
   0  11   6        0.29        6.46      9.16 o 
   1  11   6      136.22      160.53     16.16 o 
   2  11   6       76.05       38.25     11.31 o 
   3  11   6       88.56       77.57     14.01 o 
   4  11   6       15.14       -1.08     10.77 o 
  -8  12   6      118.33       98.81     13.86 o 
  -7  12   6       19.50        3.90     15.35 o 
  -6  12   6        1.02      -21.68     16.70 o 
  -5  12   6      243.57      279.05     19.93 o 
  -4  12   6      207.35      169.15     15.08 o 
  -3  12   6       43.60       53.87     11.31 o 
  -2  12   6      274.87      297.90     18.85 o 
  -1  12   6      141.28      128.21     14.55 o 
   0  12   6        9.64       23.70     10.77 o 
   1  12   6       80.82       74.34     14.01 o 
   2  12   6       81.88       76.50     13.47 o 
   3  12   6       49.47       39.33     12.93 o 
  -8  13   6       11.12       -8.13     10.50 o 
  -7  13   6      382.87      379.15     37.44 o 
  -6  13   6      100.72      119.23     25.32 o 
  -5  13   6       80.80       75.96     14.55 o 
  -4  13   6       76.62       57.64     11.31 o 
  -3  13   6       27.30       20.47     10.24 o 
  -2  13   6      513.57      428.81     22.63 o 
  -1  13   6        0.35        1.62      9.70 o 
   0  13   6       37.01       28.01     11.85 o 
   1  13   6        0.73        6.46     10.77 o 
   2  13   6        6.06       15.62     11.31 o 
  -7  14   6       12.93       14.55     12.93 o 
  -6  14   6       83.18       81.88     15.62 o 
  -5  14   6      228.78      247.81     18.32 o 
  -4  14   6      145.35      115.82     14.55 o 
  -3  14   6       65.10       40.94     11.85 o 
  -2  14   6       95.76       71.65     13.47 o 
  -1  14   6      173.39      136.83     16.16 o 
   0  14   6       83.02       64.11     15.08 o 
   1  14   6        0.75       17.24     12.39 o 
  -6  15   6       82.15      114.21     17.78 o 
  -5  15   6      180.30      122.83     15.62 o 
  -4  15   6        0.88        0.54      8.62 o 
  -3  15   6        3.35        8.62      9.70 o 
  -2  15   6        0.25       -7.54      9.16 o 
  -1  15   6      187.55      192.86     18.85 o 
   0 -15   7       73.11       70.57     21.55 o 
   1 -15   7       27.51       57.64     20.47 o 
   2 -15   7       11.38       46.33     21.55 o 
   3 -15   7      124.84      186.93     32.86 o 
   4 -15   7      171.68      211.71     37.17 o 
  -1 -14   7       93.54      134.68     22.09 o 
   0 -14   7      148.87      141.68     23.70 o 
   1 -14   7        9.73       32.86     18.32 o 
   2 -14   7       45.06       69.49     23.16 o 
   3 -14   7       27.94       29.63     23.70 o 
   4 -14   7       59.40      111.51     32.32 o 
   5 -14   7      220.03      237.08     28.28 o 
  -3 -13   7       80.87       74.88     16.70 o 
  -2 -13   7        0.53        8.08     10.77 o 
  -1 -13   7       42.92       51.72     17.24 o 
   0 -13   7       85.25      116.90     22.09 o 
   1 -13   7      144.31      168.08     24.78 o 
   2 -13   7       22.82       40.40     21.55 o 
   3 -13   7        6.27       11.85     21.01 o 
   4 -13   7       25.36       35.98     14.55 o 
   5 -13   7        1.30       -2.58     11.58 o 
   6 -13   7        1.70        1.01     14.01 o 
  -4 -12   7        1.66        3.23     10.24 o 
  -3 -12   7        8.15       10.77     10.24 o 
  -2 -12   7       21.61       13.47     11.85 o 
  -1 -12   7       84.43      139.53     21.55 o 
   0 -12   7      702.80      828.53     42.02 o 
   1 -12   7      176.66      234.88     27.47 o 
   2 -12   7       23.86       91.58     23.16 o 
   3 -12   7      143.48      132.31     20.20 o 
   4 -12   7      236.88      294.35     23.43 o 
   5 -12   7       61.30       86.82     18.32 o 
   6 -12   7       47.64       38.27     13.20 o 
   7 -12   7       16.15       12.03     15.35 o 
  -5 -11   7       19.52       17.24     11.85 o 
  -4 -11   7      481.19      497.23     30.71 o 
  -3 -11   7        2.58       14.01     10.77 o 
  -2 -11   7       50.03       77.04     15.62 o 
  -1 -11   7        1.35       -5.93     11.85 o 
   0 -11   7       24.24       65.72     17.78 o 
   1 -11   7       45.93       72.19     19.39 o 
   2 -11   7       16.88        1.65      7.32 o 
   3 -11   7       22.88        5.85     12.93 o 
   4 -11   7      156.55      163.30     16.43 o 
   5 -11   7      106.38       99.43     13.06 o 
   6 -11   7       30.18       20.20     12.39 o 
   7 -11   7       92.82       80.50     16.70 o 
  -5 -10   7      120.13      136.29     18.32 o 
  -4 -10   7        6.51        2.15      8.62 o 
  -3 -10   7      570.29      548.94     30.17 o 
  -2 -10   7        4.62        3.77      9.16 o 
  -1 -10   7      259.69      253.73     25.32 o 
   0 -10   7     2605.03     2603.03     71.65 o 
   1 -10   7      417.85      360.39     30.71 o 
   2 -10   7      148.83      128.01     10.25 o 
   3 -10   7      407.48      394.96     17.25 o 
   4 -10   7      410.02      421.90     19.02 o 
   5 -10   7      224.68      215.44     15.64 o 
   6 -10   7      109.92       86.59     12.76 o 
   7 -10   7        0.24       -5.98      9.97 o 
   8 -10   7       62.44       33.65     32.05 o 
  -6  -9   7       93.90      108.89     21.01 o 
  -5  -9   7       29.02       21.33      7.97 o 
  -4  -9   7      514.77      477.67     18.94 o 
  -3  -9   7      450.03      421.81     25.32 o 
  -2  -9   7        5.70        4.31      8.62 o 
  -1  -9   7      124.88      117.44     17.24 o 
   0  -9   7        1.42        8.62     11.31 o 
   1  -9   7      707.20      658.71     17.57 o 
   2  -9   7      710.12      594.39     17.73 o 
   3  -9   7      220.25      165.67     21.28 o 
   4  -9   7     2939.16     2786.88     44.69 o 
   5  -9   7        0.75        0.27     11.04 o 
   6  -9   7       38.54        1.21     15.89 o 
   7  -9   7       10.61       -1.40     30.44 o 
   8  -9   7       23.90       -1.47     26.40 o 
  -7  -8   7       17.79        3.33     12.93 o 
  -6  -8   7        1.72       -6.72      8.62 o 
  -5  -8   7      514.79      517.27     19.81 o 
  -4  -8   7      532.46      458.84     17.85 o 
  -3  -8   7        5.02        1.10      5.13 o 
  -2  -8   7       21.23       19.14      5.56 o 
  -1  -8   7       25.62      103.43    221.95 o 
   0  -8   7       84.32       63.03     15.08 o 
   1  -8   7      326.25      256.74     11.56 o 
   2  -8   7      193.98      172.48     10.87 o 
   3  -8   7       97.35       93.25      9.29 o 
   4  -8   7     1086.61     1017.69     41.21 o 
   5  -8   7      781.19      739.72     22.79 o 
   6  -8   7       31.47       14.28     30.71 o 
   7  -8   7        2.03        0.19      9.35 o 
   8  -8   7       51.87       27.30     11.88 o 
  -7  -7   7        5.11       -5.39     11.58 o 
  -6  -7   7      100.44       96.05     11.41 o 
  -5  -7   7      150.01      137.09     15.62 o 
  -4  -7   7     1500.42     1458.46     31.29 o 
  -3  -7   7      832.65      835.54     21.94 o 
  -2  -7   7        7.06        7.13      5.87 o 
  -1  -7   7     1939.11     1934.58     33.39 o 
   0  -7   7      259.14      250.21      8.10 o 
   1  -7   7       44.62       54.64      4.50 o 
   2  -7   7      572.84      621.77     12.45 o 
   3  -7   7      237.63      266.03     19.93 o 
   4  -7   7       93.23      124.61     10.88 o 
   5  -7   7      101.70      103.97     12.39 o 
   6  -7   7       86.85       86.56     11.52 o 
   7  -7   7        5.59       -2.49     10.24 o 
   8  -7   7       55.45       50.48     16.97 o 
   9  -7   7      295.53      304.08     21.38 o 
  -8  -6   7       53.97       45.08     11.13 o 
  -7  -6   7       27.56       16.16      8.54 o 
  -6  -6   7       76.73       72.90      9.88 o 
  -5  -6   7      139.53      140.99     11.05 o 
  -4  -6   7     1243.94     1261.74     32.59 o 
  -3  -6   7      234.95      269.71     12.34 o 
  -2  -6   7      108.10      104.23     14.16 o 
  -1  -6   7      119.55      117.09      7.97 o 
   0  -6   7     2019.18     2060.53     23.51 o 
   1  -6   7      392.86      474.06     10.33 o 
   2  -6   7       41.30       71.84      7.28 o 
   3  -6   7      207.25      253.70      9.59 o 
   4  -6   7       82.94      113.88     17.78 o 
   5  -6   7      228.58      256.41     27.80 o 
   6  -6   7      149.86      143.30     30.71 o 
   7  -6   7       73.51       59.54     11.06 o 
   8  -6   7      177.04      158.18     25.59 o 
   9  -6   7        0.27        2.69     11.31 o 
  -8  -5   7      464.53      450.03     21.08 o 
  -7  -5   7       53.14       65.10     12.66 o 
  -6  -5   7       48.01       50.31      8.35 o 
  -5  -5   7       17.12       25.32      6.66 o 
  -4  -5   7      537.89      507.90     16.71 o 
  -2  -5   7      204.28      185.32     15.08 o 
  -1  -5   7       71.42       73.80      6.46 o 
   0  -5   7       42.70       58.01      3.84 o 
   1  -5   7      394.07      414.46      9.32 o 
   2  -5   7      293.94      262.77      8.96 o 
   3  -5   7      399.83      312.26     10.50 o 
   4  -5   7     2181.27     2108.55     28.77 o 
   5  -5   7     1161.52     1085.63     21.73 o 
   6  -5   7      339.65      315.98     14.40 o 
   7  -5   7        0.57       -5.89     11.94 o 
   8  -5   7      130.52      116.67     16.20 o 
   9  -5   7      207.29      249.50     31.78 o 
  -8  -4   7        7.60        2.41     11.04 o 
  -7  -4   7      615.56      594.37     21.32 o 
  -6  -4   7        9.29        4.02      5.68 o 
  -5  -4   7        3.37       -2.15      4.52 o 
  -4  -4   7      456.46      -97.51    265.58 o 
  -3  -4   7       13.76        7.21      8.08 o 
  -2  -4   7        3.50       -0.77      2.98 o 
  -1  -4   7      117.53      127.13      8.15 o 
   0  -4   7     4248.53     4146.41     75.96 o 
   1  -4   7     2009.22     1827.02     21.35 o 
   2  -4   7       22.62       26.81      4.13 o 
   3  -4   7       18.04       25.75      5.94 o 
   4  -4   7      118.31      120.03      8.44 o 
   5  -4   7      764.15      747.74     18.40 o 
   6  -4   7      541.71      507.65     16.89 o 
   7  -4   7       36.21       33.11      9.00 o 
   8  -4   7       74.72       83.66     12.48 o 
   9  -4   7      414.15      402.24     21.69 o 
  -9  -3   7      170.69      167.48     15.49 o 
  -8  -3   7      552.81      569.62     22.26 o 
  -7  -3   7      719.61      675.01     22.47 o 
  -6  -3   7       20.81       22.27      6.66 o 
  -5  -3   7        2.73       -0.95      3.99 o 
  -4  -3   7       69.87       80.21     22.84 o 
  -3  -3   7      444.39      394.87     19.39 o 
  -2  -3   7      106.72       97.07     13.74 o 
  -1  -3   7      509.68      475.45     13.49 o 
   0  -3   7     2418.22     2500.80     36.86 o 
   1  -3   7     1131.64     1021.14     14.74 o 
   2  -3   7      940.01      833.76     14.22 o 
   3  -3   7      375.15      343.43     10.71 o 
   4  -3   7     2344.21     2195.35     34.76 o 
   5  -3   7      713.73      630.24     16.91 o 
   6  -3   7      103.04      112.10      9.95 o 
   7  -3   7       67.31       80.27     11.61 o 
   8  -3   7       62.32       80.46     12.57 o 
   9  -3   7       41.71       51.77     12.70 o 
  -9  -2   7        4.29       -5.30      7.47 o 
  -8  -2   7      121.31      116.56     12.34 o 
  -7  -2   7       35.56       21.56      6.98 o 
  -6  -2   7      300.54      302.27     14.28 o 
  -4  -2   7        4.73        2.27      3.46 o 
  -3  -2   7      584.04      489.46     16.70 o 
  -2  -2   7      364.85      397.04     12.19 o 
  -1  -2   7      811.88      792.44     17.13 o 
   0  -2   7     1066.87     1036.72     28.55 o 
   1  -2   7      235.70      191.92      6.68 o 
   2  -2   7      489.31      456.38     10.55 o 
   3  -2   7        8.81        9.43      4.53 o 
   4  -2   7      668.07      702.32     18.38 o 
   5  -2   7      542.42      532.75     15.81 o 
   6  -2   7      933.00      857.73     20.32 o 
   7  -2   7        7.30       -4.54      8.08 o 
   8  -2   7      211.96      197.83     16.06 o 
  -9  -1   7       22.32       17.26      8.80 o 
  -8  -1   7      448.14      437.39     19.23 o 
  -7  -1   7        0.75       -4.31      5.39 o 
  -6  -1   7      145.96      150.86     10.67 o 
  -5  -1   7      240.77     -113.67    212.79 o 
  -3  -1   7      831.86      759.49     22.36 o 
  -2  -1   7        2.24       -4.31      4.31 o 
  -1  -1   7     1939.26     1853.89     29.14 o 
   0  -1   7      536.79      512.18      8.62 o 
   1  -1   7      144.59      149.14      6.45 o 
   2  -1   7     1222.85     1158.97     16.84 o 
   3  -1   7      192.77      189.60      8.79 o 
   4  -1   7       39.35       54.57      9.10 o 
   5  -1   7       53.89       62.06      8.09 o 
   6  -1   7       35.88       44.62      9.70 o 
   7  -1   7      283.73      322.57     18.05 o 
   8  -1   7        7.12       13.18     18.32 o 
  -9   0   7        4.30        0.13      7.50 o 
  -8   0   7       37.36       29.36      8.00 o 
  -7   0   7      234.81      233.62     13.33 o 
  -6   0   7       30.78       27.52      6.48 o 
  -5   0   7     1666.19     1634.84     44.44 o 
  -4   0   7      504.10      538.80     22.90 o 
  -3   0   7     2094.51     2170.74     33.90 o 
  -2   0   7       60.49       66.58      5.68 o 
  -1   0   7     1524.32     1487.06     29.09 o 
   0   0   7       32.48       27.45      3.29 o 
   1   0   7    10011.72    10024.46    112.83 o 
   2   0   7      111.90      105.43      6.29 o 
   3   0   7        4.86        8.53      7.64 o 
   4   0   7      604.38      578.39     14.77 o 
   5   0   7       20.14       16.91     13.47 o 
   6   0   7      147.36      154.07     12.96 o 
   7   0   7        2.98        2.22      9.16 o 
   8   0   7       34.71       34.37     16.70 o 
 -10   1   7       33.09       17.16     12.39 o 
  -9   1   7       27.12       17.97      8.62 o 
  -8   1   7      115.92      125.20     11.79 o 
  -7   1   7      157.16      145.47     11.05 o 
  -6   1   7     2238.12     2272.84     40.36 o 
  -5   1   7      223.81      246.04     50.46 o 
  -4   1   7       59.03       60.09      4.04 o 
  -3   1   7     7358.83     7293.92     87.21 o 
  -2   1   7       79.29       95.47      4.29 o 
  -1   1   7      257.55      266.29      6.24 o 
   0   1   7       28.39       46.96      3.52 o 
   1   1   7      138.71      138.88      5.95 o 
   2   1   7       28.72       27.86      4.23 o 
   3   1   7        4.70        3.12      4.46 o 
   4   1   7      215.45      211.52     12.32 o 
   5   1   7     1039.95      965.38     30.17 o 
   6   1   7      611.41      597.16     20.97 o 
   7   1   7        8.91       -1.75      8.61 o 
   8   1   7        3.83       19.54     10.98 o 
 -10   2   7      466.59      491.84     23.04 o 
  -9   2   7       55.15       36.84      9.33 o 
  -8   2   7      152.65      145.11     12.19 o 
  -7   2   7      602.41      615.68     20.15 o 
  -6   2   7        9.52        3.63     12.36 o 
  -5   2   7      360.89      356.34     60.96 o 
  -4   2   7     2117.38     2198.33     24.58 o 
  -3   2   7      227.69      257.04      8.11 o 
  -1   2   7       10.71        7.61      2.23 o 
   0   2   7     1756.98     1841.97     34.19 o 
   1   2   7     9257.10     8737.46     90.47 o 
   2   2   7      415.23      419.86     22.09 o 
   3   2   7      409.52      420.42     14.34 o 
   4   2   7      335.54      310.64     14.48 o 
   5   2   7       82.55       60.23      9.81 o 
   6   2   7      350.55      367.51     18.09 o 
   7   2   7        0.25       -4.21      8.65 o 
   8   2   7        0.80       -0.96      9.69 o 
 -10   3   7        9.61       -5.82      8.15 o 
  -9   3   7        0.44       -5.12      6.86 o 
  -8   3   7     1058.08     1039.69     27.95 o 
  -7   3   7      476.27      476.73     12.52 o 
  -6   3   7      850.76      934.41    137.94 o 
  -5   3   7       51.64       50.32      5.68 o 
  -4   3   7      856.56      847.96     13.53 o 
  -3   3   7      342.59      300.68      7.51 o 
  -2   3   7      284.62      304.28      7.31 o 
  -1   3   7      115.85      126.30      5.00 o 
   0   3   7        4.20        2.50      3.74 o 
   1   3   7     2944.24     3086.15     39.33 o 
   2   3   7      580.42      539.34     14.93 o 
   3   3   7       62.70       76.77      8.62 o 
   4   3   7      858.56      839.02     21.86 o 
   5   3   7      973.20      964.51     25.10 o 
   6   3   7      897.23      863.52     43.10 o 
   7   3   7        0.31       16.47      9.14 o 
 -10   4   7      315.59      311.78     18.85 o 
  -9   4   7       54.20       56.45     10.26 o 
  -8   4   7      191.98      187.83     13.27 o 
  -7   4   7      666.83      648.73     24.28 o 
  -6   4   7       21.43       16.89     12.07 o 
  -5   4   7      441.44      427.13     10.36 o 
  -4   4   7     2609.20     2451.50     31.58 o 
  -3   4   7      458.22      411.36      9.19 o 
  -2   4   7        0.86        1.08      2.51 o 
  -1   4   7     1388.03     1379.79     17.16 o 
   0   4   7      253.07      278.50     10.06 o 
   1   4   7      536.96      527.80     14.15 o 
   2   4   7      959.39      919.90     20.43 o 
   3   4   7       23.24       37.58      7.84 o 
   4   4   7      645.79      616.97     19.66 o 
   5   4   7       49.80       49.00      9.85 o 
   6   4   7      310.75      306.92     17.08 o 
   7   4   7       51.39       53.37     12.30 o 
 -10   5   7       11.86       -3.50      8.56 o 
  -9   5   7      139.41      167.42     14.25 o 
  -8   5   7       22.46       26.32      5.91 o 
  -7   5   7        0.80       -4.14      3.83 o 
  -6   5   7      255.64      236.48     15.94 o 
  -5   5   7        6.24        0.75      3.08 o 
  -4   5   7      768.07      747.64     15.09 o 
  -3   5   7      100.40      101.00      5.80 o 
  -2   5   7     2384.74     2304.72     25.63 o 
  -1   5   7      288.95      251.14      9.56 o 
   0   5   7       12.66        8.74      4.57 o 
   1   5   7     1935.27     1874.67     29.50 o 
   2   5   7      634.98      612.81     17.34 o 
   3   5   7      405.20      384.34     15.45 o 
   4   5   7       97.13      105.70     11.51 o 
   5   5   7      282.58      263.65     15.27 o 
   6   5   7       51.25       48.46     10.88 o 
   7   5   7        1.07        1.98     15.08 o 
 -10   6   7       17.20       14.28      9.90 o 
  -9   6   7       95.95      101.33      8.94 o 
  -8   6   7       84.55       89.32      7.92 o 
  -7   6   7       43.15       30.49     15.55 o 
  -6   6   7       15.59        7.39      4.70 o 
  -5   6   7      247.46      251.85      8.78 o 
  -4   6   7        2.29        2.73      3.31 o 
  -3   6   7      500.95      469.43     11.86 o 
  -2   6   7      646.87      620.51     14.62 o 
  -1   6   7      662.42      656.15     15.53 o 
   0   6   7     1072.41     1079.82     21.23 o 
   1   6   7     1077.36     1042.16     21.59 o 
   2   6   7      345.70      314.74     25.86 o 
   3   6   7      599.02      593.92     19.09 o 
   4   6   7      101.54      116.86     23.43 o 
   5   6   7        1.31        2.13     15.35 o 
   6   6   7      141.20      137.67     14.30 o 
 -10   7   7      156.15      145.87     15.01 o 
  -9   7   7      135.12      149.51     10.44 o 
  -8   7   7       19.88       20.23      7.18 o 
  -7   7   7      427.85      419.36     78.92 o 
  -6   7   7      588.42      568.94     63.37 o 
  -5   7   7      148.20      134.18      7.19 o 
  -4   7   7      438.73      446.15     11.06 o 
  -3   7   7      614.08      606.30     12.25 o 
  -2   7   7      952.67      880.35     15.24 o 
  -1   7   7       19.20       10.55      5.44 o 
   0   7   7      149.34      151.19      9.67 o 
   1   7   7       41.52       41.78     12.39 o 
   2   7   7      314.09      303.35     14.43 o 
   3   7   7       69.33       79.23     10.55 o 
   4   7   7       14.16       13.19      8.05 o 
   5   7   7       30.95       44.11     10.36 o 
   6   7   7      124.86      123.83     32.86 o 
 -10   8   7      175.29      177.23     24.78 o 
  -9   8   7      229.66      245.48     15.14 o 
  -8   8   7       68.84       73.73      9.95 o 
  -7   8   7      128.19      -85.65    310.83 o 
  -6   8   7        0.36        1.01      9.56 o 
  -5   8   7       55.54       67.86      6.24 o 
  -4   8   7      308.01      304.68      9.91 o 
  -3   8   7       29.11       24.44      6.18 o 
  -2   8   7     1562.49     1610.94     39.06 o 
  -1   8   7       83.04       81.16     10.50 o 
   0   8   7      267.71      293.38     13.07 o 
   1   8   7      322.75      315.53     13.83 o 
   2   8   7      165.37      186.36     12.73 o 
   3   8   7      561.06      537.52     19.32 o 
   4   8   7       23.09       28.96      9.36 o 
   5   8   7       30.73       36.15     14.01 o 
  -9   9   7        8.48       -1.44     10.77 o 
  -8   9   7        7.28       -0.80      7.89 o 
  -7   9   7      762.20      768.29     21.22 o 
  -6   9   7     1013.66      983.55     22.78 o 
  -5   9   7       15.33        9.70      6.73 o 
  -4   9   7      291.76      283.59     10.38 o 
  -3   9   7      691.52      670.86     16.54 o 
  -2   9   7        0.48        0.81      4.95 o 
  -1   9   7       22.11       25.70      6.98 o 
   0   9   7       12.07        9.61      7.00 o 
   1   9   7       10.25       -1.89      7.36 o 
   2   9   7        2.19        4.38      7.61 o 
   3   9   7        2.20        4.07     21.01 o 
   4   9   7       30.08       38.44     10.21 o 
   5   9   7      188.49      223.20     17.12 o 
  -9  10   7       10.08       26.50     27.74 o 
  -8  10   7        3.37        1.62      8.77 o 
  -7  10   7      403.37      411.76     38.25 o 
  -6  10   7       38.65       47.26      9.16 o 
  -5  10   7      407.08      358.60     15.95 o 
  -2  10   7      598.84      583.96     22.63 o 
  -1  10   7      425.23      429.35     20.47 o 
   0  10   7      161.18      201.40     33.67 o 
   1  10   7       18.20       14.23     15.62 o 
   2  10   7       84.40      109.77     11.56 o 
   3  10   7        3.82       12.54     17.51 o 
   4  10   7        7.88        2.48     16.70 o 
  -9  11   7        5.69       19.83     11.23 o 
  -8  11   7      189.38      205.78     16.14 o 
  -7  11   7        5.12        3.97      8.65 o 
  -6  11   7      561.98      551.05     22.09 o 
  -5  11   7       62.74       63.57     12.39 o 
  -4  11   7      235.78      189.09     14.55 o 
  -3  11   7      181.26      171.85     14.55 o 
  -2  11   7     1157.28     1190.54     33.94 o 
  -1  11   7        8.77        7.00      9.16 o 
   0  11   7       37.65       37.17     11.31 o 
   1  11   7      139.47      164.31     16.70 o 
   2  11   7       17.21        1.08      9.70 o 
   3  11   7       34.53       25.86     11.85 o 
  -8  12   7        9.00      -14.85      9.90 o 
  -7  12   7       43.48       51.54     14.81 o 
  -6  12   7      571.51      592.19     21.62 o 
  -5  12   7       21.69       -2.15     10.77 o 
  -4  12   7        2.47        2.15      7.54 o 
  -3  12   7       69.22       50.64     10.77 o 
  -2  12   7      247.33      210.10     17.24 o 
  -1  12   7      677.87      639.98     26.94 o 
   0  12   7       31.95       24.78     11.85 o 
   1  12   7       13.36       33.40     11.85 o 
   2  12   7      137.22      156.76     17.78 o 
  -7  13   7      157.57      156.76     17.78 o 
  -6  13   7       27.09       35.55     12.93 o 
  -5  13   7      236.18      211.71     17.24 o 
  -4  13   7       41.91       12.93      9.16 o 
  -3  13   7       74.35       57.10     11.85 o 
  -2  13   7       84.88       81.34     13.47 o 
  -1  13   7       78.40       71.11     13.47 o 
   0  13   7      104.85       93.74     15.08 o 
   1  13   7       60.71       44.71     13.47 o 
  -6  14   7      354.70      286.05     22.63 o 
  -5  14   7       13.99        9.70      9.16 o 
  -4  14   7       49.30       40.40     11.31 o 
  -3  14   7        0.93       -3.77      8.08 o 
  -2  14   7      405.02      359.32     22.09 o 
  -1  14   7       14.48       15.62     11.31 o 
   0  14   7        2.73       11.31     11.85 o 
  -5  15   7       50.73       53.87     12.39 o 
  -4  15   7      182.43      162.69     17.24 o 
  -3  15   7        5.05       -5.93      9.16 o 
  -2  15   7        2.95        1.62     10.24 o 
   2 -15   8        6.24        3.77     19.93 o 
   3 -15   8      127.80      199.86     33.94 o 
  -1 -14   8       77.02       80.81     19.39 o 
   0 -14   8       90.04      155.69     24.78 o 
   1 -14   8       52.04       74.34     22.63 o 
   2 -14   8        0.20       10.24     19.93 o 
   3 -14   8       19.15       46.87     25.86 o 
   4 -14   8      131.00      198.24     36.63 o 
   5 -14   8        0.16       14.55     31.25 o 
  -2 -13   8       11.82        9.16     11.85 o 
  -1 -13   8       27.24       35.02     16.70 o 
   0 -13   8       20.84       31.78     15.62 o 
   1 -13   8      150.19      195.55     27.47 o 
   2 -13   8        0.21        6.46     18.32 o 
   3 -13   8       91.95      188.55     31.25 o 
   4 -13   8        1.13       26.40     27.47 o 
   5 -13   8      190.71      246.51     18.49 o 
   6 -13   8       31.38       28.83     11.85 o 
  -3 -12   8       10.00        6.46      9.70 o 
  -2 -12   8       31.62       25.86     11.85 o 
  -1 -12   8      160.97      180.47     24.24 o 
   0 -12   8       98.61      134.14     22.63 o 
   1 -12   8        8.69       23.16     17.78 o 
   2 -12   8      121.96      128.75     25.86 o 
   3 -12   8       11.61       13.47     21.01 o 
   4 -12   8       20.72       79.73     30.17 o 
   5 -12   8       10.32       17.29     11.58 o 
   6 -12   8        8.64       11.90     10.38 o 
   7 -12   8      155.00      127.83     17.24 o 
  -4 -11   8       84.77       89.43     17.24 o 
  -3 -11   8        1.68       14.55     10.24 o 
  -2 -11   8      135.72      140.60     19.39 o 
  -1 -11   8        2.13        4.85     13.47 o 
   0 -11   8     2030.30     2023.92     64.64 o 
   1 -11   8        0.26       25.86     15.62 o 
   2 -11   8       30.48       52.25     21.01 o 
   3 -11   8      648.99      530.63     41.48 o 
   4 -11   8      454.51      406.93     18.74 o 
   5 -11   8        3.64        2.95     15.62 o 
   6 -11   8        2.51        7.80     18.32 o 
   7 -11   8        1.19       -6.49      9.97 o 
  -5 -10   8       28.66       12.93     10.24 o 
  -4 -10   8      238.71      248.34     22.63 o 
  -3 -10   8       71.25       57.64     14.01 o 
  -2 -10   8        5.77       -8.62      9.16 o 
  -1 -10   8      131.83      112.59     19.39 o 
   0 -10   8      103.47      100.74     18.85 o 
   1 -10   8      296.27      297.37     29.09 o 
   2 -10   8        9.44      -18.85     14.55 o 
   3 -10   8      252.94      213.70     34.48 o 
   4 -10   8      149.35      154.80     40.94 o 
   5 -10   8      153.13      141.47     14.03 o 
   6 -10   8        0.24       -2.64     12.39 o 
   7 -10   8      115.43      105.84     26.40 o 
  -6  -9   8       23.82       15.59     16.43 o 
  -5  -9   8       78.71       88.18     11.61 o 
  -4  -9   8      207.86      225.72     20.47 o 
  -3  -9   8      553.67      482.68     28.01 o 
  -2  -9   8      340.56      325.92     23.70 o 
  -1  -9   8       47.11       43.10     13.47 o 
   0  -9   8      545.03      501.54     30.71 o 
   1  -9   8       49.43       19.39     15.08 o 
   2  -9   8      289.39      301.14     14.46 o 
   3  -9   8     1440.51     1368.45     28.35 o 
   4  -9   8      181.26      174.88     20.74 o 
   5  -9   8       40.91       43.77     13.47 o 
   6  -9   8       40.91       47.19     19.12 o 
   7  -9   8        0.72      -10.82     19.66 o 
   8  -9   8       12.23        6.62     12.39 o 
  -6  -8   8       83.47       69.55     11.35 o 
  -5  -8   8        1.76       -6.19      5.82 o 
  -4  -8   8      325.73      346.77     23.97 o 
  -3  -8   8       67.22       58.06      8.28 o 
  -2  -8   8       19.63       18.46     16.79 o 
  -1  -8   8       12.41        4.24     14.84 o 
   0  -8   8      888.67      829.07     36.63 o 
   1  -8   8       38.84       42.56     15.62 o 
   2  -8   8      883.20      874.74     19.86 o 
   3  -8   8      126.43      138.88     15.89 o 
   4  -8   8      779.84      854.54     23.72 o 
   5  -8   8      357.63      383.61     18.28 o 
   6  -8   8      430.63      380.36     35.02 o 
   7  -8   8       23.44       12.05     27.74 o 
   8  -8   8      193.86      215.50     19.46 o 
  -7  -7   8      202.92      223.91     15.88 o 
  -6  -7   8       10.07        3.77      6.73 o 
  -5  -7   8      233.32      224.24     13.70 o 
  -4  -7   8      573.64      539.94     19.10 o 
  -3  -7   8      816.02      796.10     22.09 o 
  -2  -7   8        3.98        2.47      8.31 o 
  -1  -7   8        3.69       -2.83      3.80 o 
   0  -7   8      479.63      506.58     15.55 o 
   1  -7   8      193.55      187.98      7.84 o 
   2  -7   8      130.99      118.53      7.16 o 
   3  -7   8       11.30       15.27      6.12 o 
   4  -7   8      764.46      751.52     21.63 o 
   5  -7   8      239.73      303.77     48.75 o 
   6  -7   8        1.30      -16.51     16.43 o 
   7  -7   8        0.42        1.55     39.33 o 
   8  -7   8      126.80      123.91     15.67 o 
  -7  -6   8       19.14       18.17      8.28 o 
  -6  -6   8       39.56       35.68      8.08 o 
  -5  -6   8       67.23       78.11     10.77 o 
  -4  -6   8       12.25        7.27      5.33 o 
  -2  -6   8      122.49      -24.24    221.95 o 
  -1  -6   8        9.74        8.83      4.48 o 
   0  -6   8     2366.61     2411.92     38.79 o 
   1  -6   8       97.28      127.80      8.79 o 
   2  -6   8        2.28        2.65      4.45 o 
   3  -6   8        9.20        5.04      5.54 o 
   4  -6   8       14.53        3.74      5.28 o 
   5  -6   8      147.04      155.16     14.09 o 
   6  -6   8       20.40       24.38      9.11 o 
   7  -6   8      238.67      249.58     19.12 o 
   8  -6   8      310.16      330.02     20.42 o 
  -8  -5   8       68.32       64.81     11.74 o 
  -7  -5   8      813.17      802.28     26.09 o 
  -6  -5   8        0.53        1.60      5.82 o 
  -5  -5   8      127.72      127.67     10.85 o 
  -4  -5   8      177.55      -92.12    286.59 o 
  -3  -5   8      476.19     -176.70    217.64 o 
  -2  -5   8      339.86      303.91     12.17 o 
  -1  -5   8      121.81      115.73     12.12 o 
   0  -5   8     1813.13     1682.94     29.98 o 
   1  -5   8     1617.76     1533.12     19.97 o 
   2  -5   8       22.13       41.58      4.65 o 
   3  -5   8       52.61       67.29      6.29 o 
   4  -5   8      303.11      263.71     11.60 o 
   5  -5   8      186.29      164.71     11.14 o 
   6  -5   8      310.17      283.08     14.04 o 
   7  -5   8        1.22       -7.24     11.50 o 
   8  -5   8       26.43       34.33     10.98 o 
  -8  -4   8      432.55      424.96     20.18 o 
  -7  -4   8       12.11        6.75      6.34 o 
  -6  -4   8      206.70      191.62     12.19 o 
  -5  -4   8      142.56      127.34     10.09 o 
  -4  -4   8      958.85     -246.73    297.90 o 
  -3  -4   8     1258.54     1228.94     26.04 o 
  -2  -4   8      311.01      312.82     11.89 o 
  -1  -4   8      378.27      351.62     12.80 o 
   0  -4   8     1106.48     1114.44     23.09 o 
   1  -4   8       18.18       10.37      3.84 o 
   2  -4   8       25.99        8.44      3.78 o 
   3  -4   8       79.20       55.32      5.95 o 
   4  -4   8     1078.81     1011.19     19.68 o 
   5  -4   8      829.49      776.24     19.06 o 
   6  -4   8       76.09       61.21      9.15 o 
   7  -4   8       66.18       85.24     11.46 o 
   8  -4   8       98.65      123.60     14.00 o 
  -9  -3   8        0.69       -9.82      7.36 o 
  -8  -3   8        0.36        4.47      7.50 o 
  -7  -3   8      156.20      148.81     12.19 o 
  -6  -3   8       57.25       58.05      8.38 o 
  -5  -3   8       81.72     -363.63    242.42 o 
  -3  -3   8       50.70       67.17      6.66 o 
  -2  -3   8        3.42       -0.88      2.98 o 
  -1  -3   8     1323.82     1318.15     25.11 o 
   0  -3   8      512.68      462.69     14.03 o 
   1  -3   8       57.20       56.79      4.62 o 
   2  -3   8      393.16      391.35     11.46 o 
   3  -3   8       44.00       40.94      7.00 o 
   4  -3   8      188.28      199.68     10.46 o 
   5  -3   8        1.81        1.21      6.76 o 
   6  -3   8      145.35      157.17     12.96 o 
   7  -3   8        1.57        5.28      8.03 o 
   8  -3   8       49.40       45.35     14.28 o 
  -9  -2   8      100.20      104.87     13.33 o 
  -8  -2   8      591.27      580.19     22.09 o 
  -7  -2   8      476.05      427.95     17.89 o 
  -6  -2   8     1928.29     1860.82     37.13 o 
  -5  -2   8       82.81      -47.94    253.73 o 
  -4  -2   8      463.70      485.28    115.90 o 
  -3  -2   8      181.80      169.15     13.47 o 
  -2  -2   8      718.19      750.65     18.09 o 
  -1  -2   8       49.10       58.18      8.89 o 
   0  -2   8      320.56      293.66     11.23 o 
   1  -2   8      455.69      445.55      9.64 o 
   2  -2   8      316.00      295.11      8.99 o 
   3  -2   8      225.23      224.47      9.75 o 
   4  -2   8      956.91      909.43     18.56 o 
   5  -2   8       20.84       13.74      6.88 o 
   6  -2   8      124.27      152.87     13.03 o 
   7  -2   8      113.27      110.62     12.80 o 
   8  -2   8        2.81       14.47     10.36 o 
  -9  -1   8        0.35      -10.10      6.73 o 
  -8  -1   8       13.00       11.88      7.21 o 
  -7  -1   8      815.99      824.84     24.57 o 
  -6  -1   8      540.39      481.86     20.74 o 
  -5  -1   8       99.26      112.35     20.51 o 
  -4  -1   8     1007.25      987.45     22.46 o 
  -3  -1   8      471.84      471.08     14.28 o 
  -2  -1   8      261.87      275.31     10.67 o 
  -1  -1   8       53.13       54.29      5.51 o 
   0  -1   8       49.88       44.94      5.79 o 
   1  -1   8     1418.99     1316.02     17.51 o 
   2  -1   8      102.40      125.62     10.01 o 
   3  -1   8       93.04       99.64      6.99 o 
   4  -1   8      979.56      949.04     19.02 o 
   5  -1   8      324.35      311.57     15.24 o 
   6  -1   8      177.63      198.30     22.63 o 
   7  -1   8       16.76       21.22      9.40 o 
   8  -1   8       35.78       39.19     12.05 o 
  -9   0   8       88.36      103.91     12.88 o 
  -8   0   8      449.94      429.97     19.05 o 
  -7   0   8        7.63       -5.34      5.66 o 
  -6   0   8       49.99       47.94      8.51 o 
  -5   0   8        7.50        3.70     25.16 o 
  -4   0   8     1874.72     1851.03     32.75 o 
  -3   0   8    12752.90    13379.18    151.17 o 
  -2   0   8      813.48      827.05     18.24 o 
  -1   0   8      314.03      309.83     10.58 o 
   0   0   8     2517.78     2519.28     26.34 o 
   1   0   8      264.11      273.60      8.06 o 
   2   0   8       33.53       29.62      4.40 o 
   3   0   8      108.87      118.64     10.26 o 
   4   0   8        9.81       13.68      6.10 o 
   5   0   8      710.41      693.13     21.20 o 
   6   0   8       86.19       74.76     11.17 o 
   7   0   8        3.99       -6.19      8.54 o 
   8   0   8      138.69      143.39     15.69 o 
  -9   1   8       30.57       41.45     10.09 o 
  -8   1   8       13.57       14.53      7.04 o 
  -7   1   8      909.62      901.12     28.28 o 
  -6   1   8      119.96      151.11     47.68 o 
  -5   1   8      588.17     -118.52    225.18 o 
  -4   1   8      357.47      352.64     12.95 o 
  -3   1   8      509.47      564.77     15.60 o 
  -2   1   8      697.65      780.94     17.47 o 
  -1   1   8      147.77      169.46      7.87 o 
   0   1   8     1013.91     1064.76     25.33 o 
   1   1   8     7102.18     6899.28     61.75 o 
   2   1   8     1951.98     1846.25     22.56 o 
   3   1   8        4.38        2.71      5.05 o 
   4   1   8      397.28      387.57     22.36 o 
   5   1   8       75.54       94.84     11.03 o 
   6   1   8      295.11      314.68     17.12 o 
   7   1   8       15.88       10.42     10.77 o 
   8   1   8        6.70        3.96     10.88 o 
 -10   2   8       17.42       13.10      9.19 o 
  -9   2   8        7.73        1.66      7.04 o 
  -8   2   8      270.92      294.06     15.80 o 
  -7   2   8      980.65      964.10     26.07 o 
  -6   2   8       45.81       31.88    129.56 o 
  -5   2   8      242.07      238.66     11.41 o 
  -4   2   8       26.12       15.88      3.07 o 
  -3   2   8     2608.23     2551.72     38.65 o 
  -2   2   8       57.28       55.12      3.83 o 
  -1   2   8     1062.95      986.27     13.53 o 
   0   2   8       23.77       38.25      3.35 o 
   1   2   8       11.24       -0.60      4.58 o 
   2   2   8      231.60      244.20     10.93 o 
   3   2   8      795.08      747.44     30.17 o 
   4   2   8     1015.82      983.82     70.30 o 
   5   2   8        2.62       -7.83      7.54 o 
   6   2   8      738.66      740.22     23.89 o 
   7   2   8       34.67       51.90     14.28 o 
 -10   3   8       19.21       10.84      9.43 o 
  -9   3   8       55.99       49.64      9.97 o 
  -8   3   8       35.49       27.47      8.00 o 
  -7   3   8      390.86     -213.87    247.27 o 
  -6   3   8        8.17        1.85     33.83 o 
  -5   3   8        2.77        3.10      3.00 o 
  -4   3   8      890.29      825.49     13.59 o 
  -3   3   8      404.64      373.95     12.12 o 
  -2   3   8      113.84      132.89      5.60 o 
  -1   3   8     1561.53     1517.62     21.69 o 
   0   3   8      764.76      734.04     15.33 o 
   1   3   8     3499.20     3428.90     43.72 o 
   2   3   8      813.10      789.50     18.33 o 
   3   3   8     1229.34     1146.72     29.36 o 
   4   3   8        3.79       -7.69     13.74 o 
   5   3   8       78.52       71.72     12.66 o 
   6   3   8       27.59       29.15      9.95 o 
   7   3   8       20.54       17.13     22.63 o 
 -10   4   8        0.85       -8.84      9.70 o 
  -9   4   8       14.19        6.67      7.42 o 
  -8   4   8      724.18      694.21     23.20 o 
  -7   4   8      160.05     -117.98    302.75 o 
  -6   4   8     1134.72     1138.23    141.81 o 
  -5   4   8      188.35      198.33      7.68 o 
  -4   4   8       19.57       13.71      3.46 o 
  -3   4   8       19.71       15.75      3.20 o 
  -2   4   8        1.86        1.60      2.51 o 
  -1   4   8      360.85      352.40      8.08 o 
   0   4   8      324.94      318.31     10.85 o 
   1   4   8       80.08       62.62     10.50 o 
   2   4   8     1561.56     1520.98     26.98 o 
   3   4   8      401.58      361.69     22.90 o 
   4   4   8       15.56        8.39      7.49 o 
   5   4   8      328.28      314.18     17.51 o 
   6   4   8       32.75       24.53      9.91 o 
   7   4   8       58.23       52.50     12.30 o 
 -10   5   8       15.38        6.81      8.90 o 
  -9   5   8      163.18      153.33     13.87 o 
  -8   5   8       49.81       47.68      8.80 o 
  -7   5   8       52.51       59.91     16.64 o 
  -6   5   8     1974.65     1951.82     34.26 o 
  -5   5   8      131.52      134.62      7.03 o 
  -4   5   8     1117.70     1069.77     16.63 o 
  -3   5   8     4254.36     4363.46     43.28 o 
  -2   5   8     1036.73     1032.55     15.42 o 
  -1   5   8       11.14        0.30      4.27 o 
   0   5   8       56.50       63.61      7.08 o 
   1   5   8       73.90       60.14      7.54 o 
   2   5   8      404.48      413.34     14.84 o 
   3   5   8       41.31       36.66      8.36 o 
   4   5   8      198.90      190.17     18.85 o 
   5   5   8       22.43       33.35      9.43 o 
   6   5   8      183.59      205.14     33.13 o 
 -10   6   8       69.27       63.99     12.17 o 
  -9   6   8      110.71      121.45     29.09 o 
  -8   6   8      298.68      281.19     15.56 o 
  -7   6   8      199.97     -286.05    267.74 o 
  -6   6   8      721.07      684.37     80.01 o 
  -5   6   8      324.72      310.46      9.89 o 
  -4   6   8      218.98      259.04     16.40 o 
  -3   6   8      499.30      500.51     11.16 o 
  -2   6   8     4222.53     4176.35     70.02 o 
  -1   6   8      711.74      718.53     19.12 o 
   0   6   8      105.60      119.84     12.39 o 
   1   6   8      247.67      227.52     11.65 o 
   2   6   8        0.69       -4.17      6.70 o 
   3   6   8        0.15      -10.55      9.16 o 
   4   6   8      192.00      204.05     14.34 o 
   5   6   8       16.84       29.33      9.43 o 
   6   6   8       38.83       50.17     11.66 o 
  -9   7   8       85.94      117.89     13.04 o 
  -8   7   8      446.74      474.63     14.45 o 
  -7   7   8      160.95      157.89      9.02 o 
  -6   7   8       47.35       54.54      7.64 o 
  -5   7   8       35.60       42.15      5.24 o 
  -4   7   8      179.80      185.97      9.11 o 
  -3   7   8      347.06      324.73      9.51 o 
  -2   7   8      341.23      357.11     12.55 o 
  -1   7   8      459.09      428.88     13.71 o 
   0   7   8       62.44       79.55      8.37 o 
   1   7   8      952.24      894.15     21.82 o 
   2   7   8      469.05      460.07     16.64 o 
   3   7   8       59.62       76.79     10.32 o 
   4   7   8      106.52      116.96     12.32 o 
   5   7   8       14.19       31.15     10.69 o 
  -9   8   8       26.13       20.47     14.55 o 
  -8   8   8        0.85       -2.80      5.28 o 
  -7   8   8     1051.26     1134.48    130.86 o 
  -6   8   8     1173.55     1121.99     24.06 o 
  -5   8   8      299.38      320.09     10.59 o 
  -4   8   8       33.66       35.12      5.16 o 
  -3   8   8     1741.90     1711.64     34.48 o 
  -2   8   8       51.73       55.55     11.85 o 
  -1   8   8       32.60       46.17      7.50 o 
   0   8   8       36.61       35.70      7.76 o 
   1   8   8       48.03       44.16      8.47 o 
   2   8   8       15.41       14.10      7.90 o 
   3   8   8       10.29        5.65      8.24 o 
   4   8   8       12.01       17.42     12.66 o 
   5   8   8      248.82      280.90     17.60 o 
  -9   9   8       30.75       33.84     13.20 o 
  -8   9   8       32.82       23.40     10.50 o 
  -7   9   8       19.39       22.09      8.15 o 
  -6   9   8      171.02      204.15     33.13 o 
  -5   9   8        2.31        0.41      4.48 o 
  -4   9   8       35.34       27.89      5.68 o 
  -3   9   8       31.70       42.65      6.66 o 
  -2   9   8      137.19      134.04     11.85 o 
  -1   9   8      270.77      310.26     13.19 o 
   0   9   8        8.95        2.31      6.77 o 
   1   9   8      460.20      446.92     16.83 o 
   2   9   8       80.24       84.33     10.76 o 
   3   9   8       66.79       75.17     11.58 o 
   4   9   8      125.96      141.99     36.09 o 
  -9  10   8        9.80       56.56     42.83 o 
  -8  10   8        7.22        2.69     10.77 o 
  -7  10   8      548.15      610.02     20.29 o 
  -6  10   8      237.59      250.68     14.95 o 
  -5  10   8       18.57       17.24      9.70 o 
  -4  10   8        1.95        4.31      7.00 o 
  -3  10   8      267.42      256.42     16.16 o 
  -2  10   8      359.33      365.24     18.85 o 
  -1  10   8      242.70      238.17     12.65 o 
   0  10   8       11.58       16.69      7.64 o 
   1  10   8      134.75      158.89     14.81 o 
   2  10   8      167.47      165.93     13.32 o 
   3  10   8       34.70       52.35     25.05 o 
   4  10   8        1.60        0.35      9.11 o 
  -8  11   8       30.98       56.09     22.63 o 
  -7  11   8       79.15       89.73     11.65 o 
  -6  11   8      395.39      406.19     22.63 o 
  -5  11   8        6.43       -4.85      9.16 o 
  -4  11   8      204.14      166.46     14.01 o 
  -3  11   8      701.09      623.28     24.78 o 
  -2  11   8       55.11       67.34     11.85 o 
  -1  11   8      126.09      115.28     14.01 o 
   0  11   8      129.40      101.28     15.08 o 
   1  11   8       16.75       15.08     10.77 o 
   2  11   8       82.59       82.96     14.55 o 
   3  11   8        6.07        2.69     10.77 o 
  -8  12   8      154.60      174.03     15.50 o 
  -7  12   8       13.84        7.41      9.70 o 
  -6  12   8      185.65      154.61     16.70 o 
  -5  12   8      318.69      241.34     17.24 o 
  -4  12   8       17.89       16.16      9.16 o 
  -3  12   8      152.45      156.76     15.08 o 
  -2  12   8      538.15      526.86     24.24 o 
  -1  12   8      184.06      164.31     16.70 o 
   0  12   8       36.19       30.71     11.85 o 
   1  12   8      186.92      198.78     18.85 o 
   2  12   8       23.82       37.71     12.39 o 
  -7  13   8        1.02       10.77     12.39 o 
  -6  13   8      165.20      181.54     18.85 o 
  -5  13   8       16.81       22.63      9.70 o 
  -4  13   8        7.30       13.47      9.16 o 
  -3  13   8       85.82       64.11     12.39 o 
  -2  13   8       26.33       11.31     10.24 o 
  -1  13   8       11.96       -6.46      9.70 o 
   0  13   8        1.02        1.62     11.31 o 
   1  13   8       53.96       63.03     14.55 o 
  -6  14   8       25.16       18.85     10.24 o 
  -5  14   8        0.50        0.54      8.62 o 
  -4  14   8      164.33      137.37     15.62 o 
  -3  14   8       11.07       -0.54      9.70 o 
  -2  14   8       52.97       42.56     12.39 o 
  -1  14   8        3.65       16.70     11.85 o 
   0 -14   9       19.38       36.63     18.32 o 
   1 -14   9       18.45       59.80     22.09 o 
   2 -14   9        1.50        6.46     19.39 o 
   3 -14   9       70.85      102.89     29.09 o 
   4 -14   9        4.50       47.41     29.09 o 
  -2 -13   9        0.60        5.39     12.39 o 
  -1 -13   9      140.98      209.02     26.40 o 
   0 -13   9      228.58      272.05     29.63 o 
   1 -13   9      112.45      100.20     23.16 o 
   2 -13   9      215.65      272.59     32.86 o 
   3 -13   9      171.71      246.73     34.48 o 
   4 -13   9       53.84      110.97     31.25 o 
   5 -13   9       37.17       87.81     36.09 o 
  -3 -12   9       65.39       84.58     16.70 o 
  -2 -12   9       27.19       27.47     13.47 o 
  -1 -12   9       96.33      195.01     25.32 o 
   0 -12   9       36.54       33.94     17.24 o 
   1 -12   9      194.90      221.95     28.01 o 
   2 -12   9       56.75       68.95     23.16 o 
   3 -12   9      241.05      290.36     34.48 o 
   4 -12   9      250.23      339.92     40.94 o 
   5 -12   9       19.74       51.18     35.02 o 
   6 -12   9       11.90       -6.97     10.85 o 
  -4 -11   9        3.69       10.77     11.31 o 
  -3 -11   9        0.20        4.31      9.70 o 
  -2 -11   9       36.51       24.78     12.39 o 
  -1 -11   9      199.68      205.79     25.86 o 
   0 -11   9      294.69      319.99     30.17 o 
   1 -11   9       51.90       60.87     18.85 o 
   2 -11   9       23.25       23.16     17.78 o 
   3 -11   9      252.10      319.99     35.02 o 
   4 -11   9      344.12      329.15     40.94 o 
   5 -11   9        0.58       -2.40      8.80 o 
   6 -11   9        4.28       -3.55     11.58 o 
   7 -11   9       70.35       55.82     13.91 o 
  -5 -10   9       19.28       21.55     12.39 o 
  -4 -10   9      236.12      239.19     22.63 o 
  -3 -10   9       12.24       11.31      9.70 o 
  -2 -10   9      476.17      484.84     30.17 o 
  -1 -10   9      381.46      481.07     32.32 o 
   0 -10   9       79.77       81.34     17.78 o 
   1 -10   9        0.45       -0.54     13.47 o 
   2 -10   9       45.33       30.71     18.85 o 
   3 -10   9      649.06      657.22     43.64 o 
   4 -10   9      378.36      397.57     42.56 o 
   5 -10   9       22.09       17.14      9.30 o 
   6 -10   9        0.29       -4.80      9.39 o 
   7 -10   9        9.37      -10.89     11.04 o 
  -6  -9   9        4.31       -3.14     11.04 o 
  -5  -9   9       91.95       96.43     17.24 o 
  -4  -9   9       33.46       24.78     11.31 o 
  -3  -9   9       67.70       77.04     15.08 o 
  -2  -9   9       11.85        9.70     10.24 o 
  -1  -9   9      254.15      276.36     25.32 o 
   0  -9   9      252.79      234.34     24.78 o 
   1  -9   9       27.37        5.39     13.47 o 
   2  -9   9        4.91       -9.70     15.62 o 
   3  -9   9      771.11      779.51     44.17 o 
   4  -9   9        7.87       -0.32     11.04 o 
   5  -9   9       34.37       44.06     24.24 o 
   6  -9   9        0.84      -10.61      8.86 o 
   7  -9   9        2.84       -1.93     12.39 o 
  -6  -8   9        4.98       12.39      8.28 o 
  -5  -8   9        3.51       -8.73      5.82 o 
  -4  -8   9      315.17      291.33     15.11 o 
  -3  -8   9       66.69       67.10      8.66 o 
  -2  -8   9      530.20      507.33    118.44 o 
  -1  -8   9      330.25      310.83     25.32 o 
   0  -8   9      514.25      428.81     28.55 o 
   1  -8   9      143.65      144.37     20.47 o 
   2  -8   9       10.51       14.01     15.62 o 
   3  -8   9       23.07       53.46     12.66 o 
   4  -8   9     2027.96     1981.77     41.48 o 
   5  -8   9       37.71       48.88     10.15 o 
   6  -8   9        7.59        6.62      9.27 o 
   7  -8   9       48.39       55.87     12.37 o 
   8  -8   9       89.78       78.16     18.05 o 
  -7  -7   9        1.79       -9.98      6.77 o 
  -6  -7   9        4.75       -2.63      6.34 o 
  -5  -7   9      356.97      341.65     16.54 o 
  -4  -7   9      648.42      626.72     20.69 o 
  -3  -7   9      914.82     -165.38    308.68 o 
  -2  -7   9        4.94        0.01      8.38 o 
  -1  -7   9      255.30      236.07     12.14 o 
   0  -7   9      236.07      217.78     11.83 o 
   1  -7   9       46.70       53.84      7.75 o 
   2  -7   9      299.20      309.76     30.17 o 
   3  -7   9       40.25       31.47      7.46 o 
   4  -7   9        6.76        6.20      7.15 o 
   5  -7   9      116.25       94.52     11.43 o 
   6  -7   9       49.66       54.86     19.93 o 
   7  -7   9       29.21       33.07     19.12 o 
   8  -7   9      425.33      455.92     28.01 o 
  -7  -6   9      140.77      143.93     13.65 o 
  -6  -6   9      221.00      192.09     13.71 o 
  -5  -6   9       26.22       17.79      6.66 o 
  -4  -6   9      291.74      258.04     15.35 o 
  -3  -6   9        0.90      156.23    297.37 o 
  -2  -6   9        1.62        1.35      3.99 o 
  -1  -6   9      541.53      491.80     16.18 o 
   0  -6   9      103.97       89.28      8.37 o 
   1  -6   9      379.75      380.57     14.75 o 
   2  -6   9       21.05       28.17      5.91 o 
   3  -6   9      693.76      663.68     15.14 o 
   4  -6   9      944.38      868.59     18.63 o 
   5  -6   9      155.32      128.56      9.84 o 
   6  -6   9       97.69      101.83     12.40 o 
   7  -6   9      100.12       78.51     12.15 o 
   8  -6   9       49.89       36.09     14.01 o 
  -8  -5   9       18.68        5.05      8.62 o 
  -7  -5   9      104.51      107.18     12.38 o 
  -6  -5   9      366.32      374.52     18.59 o 
  -5  -5   9     1284.15     1260.06     30.06 o 
  -4  -5   9      128.22      -64.11    287.67 o 
  -3  -5   9      121.66      127.29     11.39 o 
  -2  -5   9       74.57       61.80      7.12 o 
  -1  -5   9      335.95      326.25     13.20 o 
   0  -5   9     1512.94     1525.43     29.45 o 
   1  -5   9      313.02      267.49     12.46 o 
   2  -5   9        9.26       10.26      3.89 o 
   3  -5   9      509.78      477.08     12.90 o 
   4  -5   9      137.64      152.11     14.94 o 
   5  -5   9      150.61      147.17     10.68 o 
   6  -5   9      103.82       78.48     13.16 o 
   7  -5   9      202.75      246.12     16.04 o 
   8  -5   9      278.15      300.20     20.47 o 
  -8  -4   9      127.05      148.92     14.19 o 
  -7  -4   9       87.04       87.90     11.19 o 
  -6  -4   9        0.94       -2.42      5.33 o 
  -5  -4   9       47.07       40.74     10.36 o 
  -3  -4   9      128.53      116.82      9.12 o 
  -2  -4   9       34.41       46.25      6.28 o 
  -1  -4   9     1558.64     1474.70     28.45 o 
   0  -4   9     1224.42     1152.26     24.46 o 
   1  -4   9      405.57      411.20      9.72 o 
   2  -4   9        0.31        0.38      3.55 o 
   3  -4   9       71.73       82.66      6.97 o 
   4  -4   9      907.29      878.18     56.29 o 
   5  -4   9        9.18       14.25      7.10 o 
   6  -4   9       89.28      115.91     11.64 o 
   7  -4   9        4.79       -1.97     15.35 o 
   8  -4   9        8.69       15.94     13.20 o 
  -8  -3   9        7.58        4.31      7.21 o 
  -7  -3   9      151.76      151.93     12.17 o 
  -6  -3   9      210.95      199.84     15.35 o 
  -5  -3   9      483.14      -87.81    294.13 o 
  -3  -3   9      135.07      156.53      9.71 o 
  -2  -3   9        7.66        1.81      3.60 o 
  -1  -3   9       97.67       95.13      7.80 o 
   0  -3   9     1323.39     1242.56     24.93 o 
   1  -3   9     1206.04     1175.62     16.91 o 
   2  -3   9      242.19      240.17      8.93 o 
   3  -3   9        1.55       -1.10      9.01 o 
   4  -3   9     1304.37     1271.12     24.56 o 
   5  -3   9      154.30      159.62     12.02 o 
   6  -3   9       55.72       45.80      9.48 o 
   7  -3   9        1.72        3.83      8.84 o 
   8  -3   9        8.47       27.99     12.66 o 
  -9  -2   9       77.59       96.73     12.88 o 
  -8  -2   9      117.60      118.17     13.47 o 
  -7  -2   9      152.95      150.24     12.19 o 
  -6  -2   9      595.88      599.12    124.16 o 
  -5  -2   9       34.07       33.89     15.86 o 
  -4  -2   9      321.02      305.72     12.93 o 
  -3  -2   9     1626.41     1677.36     31.23 o 
  -2  -2   9       79.32       88.96      7.59 o 
  -1  -2   9     1376.58     1351.22     25.90 o 
   0  -2   9      323.63      278.79     11.61 o 
   1  -2   9        1.05       -2.18      2.91 o 
   2  -2   9      451.39      474.28     11.99 o 
   3  -2   9      231.53      224.19     10.00 o 
   4  -2   9      300.91      315.72     12.62 o 
   5  -2   9     1079.99      995.89     33.67 o 
   6  -2   9       49.37       45.38      9.68 o 
   7  -2   9       11.00       17.51     14.81 o 
   8  -2   9        0.65       -1.31     16.43 o 
  -9  -1   9      102.55      104.73     12.93 o 
  -8  -1   9      157.20      160.18     13.32 o 
  -7  -1   9       37.54       34.38     10.77 o 
  -6  -1   9       89.14       92.69     24.01 o 
  -5  -1   9      336.66     -150.84    259.12 o 
  -4  -1   9     1463.97     1381.99     28.38 o 
  -3  -1   9      572.80      551.76     20.74 o 
  -2  -1   9     1810.24     1835.80     31.81 o 
  -1  -1   9      209.05      198.38      9.50 o 
   0  -1   9     1584.04     1549.84     18.91 o 
   1  -1   9     1628.20     1556.53     20.07 o 
   2  -1   9     1691.06     1679.14     24.25 o 
   3  -1   9       38.03       33.15      5.30 o 
   4  -1   9       16.99       32.04     10.50 o 
   5  -1   9      358.95      338.74     16.40 o 
   6  -1   9       10.64       -0.12      7.54 o 
   7  -1   9       25.01       11.74      8.91 o 
   8  -1   9      205.40      208.27     17.19 o 
  -9   0   9      280.18      302.50     17.90 o 
  -8   0   9      447.20      460.00     19.81 o 
  -7   0   9       42.27       57.59     11.04 o 
  -6   0   9     1065.97     1022.40    231.74 o 
  -5   0   9       85.16       81.04     12.88 o 
  -4   0   9       50.50       63.01      7.21 o 
  -3   0   9       14.51        8.00      3.88 o 
  -2   0   9       44.49       43.98      5.68 o 
  -1   0   9       31.71       26.34      5.93 o 
   0   0   9     2878.63     2830.41     29.67 o 
   1   0   9       17.24       25.03      3.81 o 
   2   0   9      278.53      270.57      8.92 o 
   3   0   9      132.96      135.22      9.77 o 
   4   0   9     1209.78     1171.09     25.21 o 
   5   0   9      658.15      665.14     21.11 o 
   6   0   9       68.35       70.03     24.78 o 
   7   0   9       32.26       40.02     16.97 o 
  -9   1   9      355.77      372.18     19.23 o 
  -8   1   9        2.44       -5.12      6.09 o 
  -7   1   9        1.96        1.05      5.59 o 
  -6   1   9        3.75        2.83     24.54 o 
  -5   1   9      462.13      452.57     16.00 o 
  -4   1   9     3220.27     3212.45     48.76 o 
  -3   1   9     1489.95     1466.35     27.78 o 
  -2   1   9        2.77        1.50      3.77 o 
  -1   1   9      121.03      108.28      4.98 o 
   0   1   9      896.68      890.85     13.48 o 
   1   1   9     1666.62     1753.01     21.53 o 
   2   1   9        7.81        0.81      4.46 o 
   3   1   9       35.46       35.14      6.75 o 
   4   1   9       69.31       77.39      9.29 o 
   5   1   9      109.58      108.57     11.46 o 
   6   1   9        1.60        3.67      7.59 o 
   7   1   9      116.74      113.33     13.76 o 
  -9   2   9       88.78      101.20     13.47 o 
  -8   2   9       44.09       60.59      9.88 o 
  -7   2   9       48.41       37.26     78.65 o 
  -6   2   9       29.40       42.50     17.51 o 
  -5   2   9       62.13       67.07      7.81 o 
  -4   2   9        5.36        3.77      3.99 o 
  -3   2   9       11.44       16.31      3.27 o 
  -2   2   9       58.71       81.29      4.85 o 
  -1   2   9      291.09      269.07      7.18 o 
   0   2   9     1141.22     1097.18     15.19 o 
   1   2   9     1663.75     1699.39     26.91 o 
   2   2   9      576.02      609.73     16.23 o 
   3   2   9        1.09       -1.19      7.00 o 
   4   2   9       37.16       49.51      8.80 o 
   5   2   9      164.36      146.17     12.80 o 
   6   2   9       11.73       13.18     10.24 o 
   7   2   9        2.21       -1.48      9.03 o 
  -9   3   9      204.33      207.21     14.84 o 
  -8   3   9      224.40      210.82     19.39 o 
  -7   3   9      295.14     -164.84    308.14 o 
  -6   3   9       21.11      256.96    341.54 o 
  -5   3   9       22.91       28.60      5.90 o 
  -4   3   9      128.79      136.83      6.58 o 
  -3   3   9      388.65      361.54      8.93 o 
  -2   3   9        8.29        7.57      2.88 o 
  -1   3   9     1800.40     1830.84     21.58 o 
   0   3   9      447.28      429.88     12.55 o 
   1   3   9      589.27      559.41     14.84 o 
   2   3   9      220.58      205.01     11.01 o 
   3   3   9      144.01      149.50     11.16 o 
   4   3   9      502.98      509.49     18.19 o 
   5   3   9       44.90       44.34     10.24 o 
   6   3   9        7.35       -0.34      8.94 o 
   7   3   9        5.03        9.11     10.36 o 
  -9   4   9       15.14       15.07      9.97 o 
  -8   4   9       33.50       28.28      8.38 o 
  -7   4   9      156.93      -25.32    337.77 o 
  -6   4   9      450.52      453.30     16.95 o 
  -5   4   9       12.82        8.78      3.78 o 
  -4   4   9     1502.87     1535.90     30.86 o 
  -3   4   9     1362.86     1389.72     19.03 o 
  -2   4   9       42.00       35.04      4.82 o 
  -1   4   9      642.04      585.61     14.25 o 
   0   4   9     1436.37     1361.85     23.82 o 
   1   4   9       14.18       23.11      7.00 o 
   2   4   9      292.87      308.41     13.20 o 
   3   4   9       89.17       78.71     22.63 o 
   4   4   9       19.41       11.14      7.49 o 
   5   4   9      580.13      550.67     20.56 o 
   6   4   9       38.08       33.95     10.33 o 
  -9   5   9      383.63      385.07     33.94 o 
  -8   5   9      589.05      584.39     21.67 o 
  -7   5   9      178.27      174.50     27.94 o 
  -6   5   9     1508.78     1468.11     31.21 o 
  -5   5   9      289.75      296.71      9.67 o 
  -4   5   9      549.96      545.65     11.94 o 
  -3   5   9      767.02      791.26     19.15 o 
  -2   5   9     1404.83     1348.69     18.80 o 
  -1   5   9      103.82      103.34      7.87 o 
   0   5   9       49.41       39.95      6.36 o 
   1   5   9      358.02      301.03     12.64 o 
   2   5   9       67.05       62.66      8.39 o 
   3   5   9        3.14       -0.53      6.87 o 
   4   5   9      302.20      322.04     19.66 o 
   5   5   9       56.95       62.59     11.51 o 
   6   5   9       19.15       11.59      9.88 o 
  -9   6   9       81.89       86.28     11.99 o 
  -8   6   9      382.96      401.64     18.40 o 
  -7   6   9      601.61     -124.44    302.75 o 
  -6   6   9      819.30      855.97     16.76 o 
  -5   6   9      298.08      315.07     14.97 o 
  -4   6   9      330.73      340.61     13.32 o 
  -3   6   9     2279.41     2307.45     27.73 o 
  -2   6   9        0.82       -1.30      4.38 o 
  -1   6   9      732.00      686.72     16.92 o 
   0   6   9      177.18      177.51     10.26 o 
   1   6   9       11.97        2.39      6.44 o 
   2   6   9      112.83      118.68     10.52 o 
   3   6   9        0.47       -4.80      7.00 o 
   4   6   9      210.44      233.29     14.83 o 
   5   6   9      409.36      420.21     19.33 o 
   6   6   9       87.00       95.43     13.54 o 
  -9   7   9        1.43      -10.24      6.82 o 
  -8   7   9       51.48       60.46     21.11 o 
  -7   7   9      335.69      352.27     54.82 o 
  -6   7   9       28.28       27.79      5.47 o 
  -5   7   9       75.85       71.06      6.33 o 
  -4   7   9      258.39      246.85      9.03 o 
  -3   7   9     1482.08     1482.65     26.01 o 
  -2   7   9      460.63      457.62     14.37 o 
  -1   7   9       54.73       49.74      7.36 o 
   0   7   9      131.94      141.39     10.61 o 
   1   7   9        1.11       -4.17      6.51 o 
   2   7   9       57.84       51.39      9.21 o 
   3   7   9       52.54       47.70      9.42 o 
   4   7   9       36.21       36.02     10.24 o 
   5   7   9       62.77       65.84     11.94 o 
  -9   8   9       20.91       10.77     14.01 o 
  -8   8   9      363.95      -68.95    363.63 o 
  -7   8   9        7.48       11.16     54.16 o 
  -6   8   9       62.35       65.38      6.82 o 
  -5   8   9      246.03      226.91      9.76 o 
  -4   8   9      218.36      211.66     10.58 o 
  -3   8   9        2.53       -5.17      4.75 o 
  -1   8   9      120.44      118.66      9.83 o 
   0   8   9      372.99      367.84     14.61 o 
   1   8   9      733.66      716.21     20.32 o 
   2   8   9      203.01      195.82     18.59 o 
   3   8   9        7.00        4.18      8.35 o 
   4   8   9        6.26       21.73      9.15 o 
  -9   9   9      303.68      303.29     27.47 o 
  -8   9   9        1.10       19.14     11.85 o 
  -7   9   9      548.44      558.18     34.75 o 
  -6   9   9      380.54      429.49     16.70 o 
  -5   9   9       38.22       38.63      7.04 o 
  -4   9   9       61.42       57.12      8.62 o 
  -3   9   9      264.06      266.59     12.12 o 
  -2   9   9       32.08       39.68      7.50 o 
  -1   9   9       35.09       37.60      7.76 o 
   0   9   9       60.35       55.36     17.24 o 
   1   9   9        0.25        1.48      7.00 o 
   2   9   9      180.91      182.30     19.66 o 
   3   9   9       35.63       47.81     10.19 o 
   4   9   9       65.78       84.72     12.40 o 
  -8  10   9        0.73      -14.55      9.70 o 
  -7  10   9      378.04      448.19     37.71 o 
  -6  10   9       14.91       18.85     10.24 o 
  -5  10   9      408.54      383.02     19.39 o 
  -4  10   9      286.60      249.96     15.62 o 
  -3  10   9      698.47      669.61     24.78 o 
  -2  10   9        2.91        4.18      6.44 o 
  -1  10   9      171.57      152.60     11.50 o 
   0  10   9      155.37      147.07     12.66 o 
   1  10   9      157.84      185.32     13.32 o 
   2  10   9       27.13       36.23     16.70 o 
   3  10   9       14.07       18.59     10.24 o 
  -8  11   9      215.58      242.60     36.63 o 
  -7  11   9       12.12      -14.01     10.24 o 
  -6  11   9       52.40       52.79     12.93 o 
  -5  11   9        1.19        0.00      7.54 o 
  -4  11   9        0.58        1.08      8.08 o 
  -3  11   9      389.13      358.78     19.93 o 
  -2  11   9      251.97      183.16     16.16 o 
  -1  11   9       93.34       91.04     13.47 o 
   0  11   9      148.63      115.82     15.08 o 
   1  11   9      358.36      340.46     21.55 o 
   2  11   9       26.92       25.32     12.39 o 
  -7  12   9      172.73      205.25     19.93 o 
  -5  12   9       78.04       76.50     11.85 o 
  -4  12   9       86.34       70.03     11.85 o 
  -3  12   9      113.75       93.74     13.47 o 
  -2  12   9        3.15       10.24      9.70 o 
  -1  12   9      184.62      162.15     16.70 o 
   0  12   9        3.73        6.46     10.77 o 
   1  12   9       29.25       38.79     12.93 o 
  -6  13   9        1.09       -4.31      8.62 o 
  -5  13   9        6.48       10.77      9.16 o 
  -4  13   9        6.62        2.69      8.62 o 
  -3  13   9      238.63      237.03     18.32 o 
  -2  13   9      256.66      271.51     19.93 o 
  -1  13   9       44.02       46.33     13.47 o 
   0  13   9        6.12       20.47     12.39 o 
  -5  14   9        0.23      -12.12      8.08 o 
  -4  14   9       36.52       17.24     10.77 o 
  -3  14   9       19.69        1.62      9.70 o 
  -2  14   9       10.74        7.00     10.77 o 
   1 -14  10       16.85       43.10     21.01 o 
   2 -14  10       52.42       71.11     24.78 o 
  -1 -13  10      249.40      272.59     28.55 o 
   0 -13  10        6.87       20.47     17.78 o 
   1 -13  10       32.89       55.49     20.47 o 
   2 -13  10      104.78      149.22     28.55 o 
   3 -13  10       97.03      137.37     29.09 o 
   4 -13  10      208.54      321.61     39.86 o 
  -3 -12  10       26.95       24.78     12.93 o 
  -2 -12  10       63.77       50.64     16.16 o 
  -1 -12  10       76.87       84.58     21.01 o 
   0 -12  10        6.07       18.32     16.16 o 
   1 -12  10       99.15       99.12     22.09 o 
   2 -12  10        0.94        3.77     16.70 o 
   3 -12  10      352.29      379.25     38.25 o 
   4 -12  10       88.85       98.58     30.71 o 
   5 -12  10      101.76      138.45     38.79 o 
  -4 -11  10        5.25       10.24     11.31 o 
  -3 -11  10       81.33       86.19     17.24 o 
  -2 -11  10       27.03       19.39     11.85 o 
  -1 -11  10      406.81      464.37     33.40 o 
   0 -11  10       40.28       43.64     17.24 o 
   1 -11  10        2.48       19.39     16.16 o 
   2 -11  10      221.95      274.74     30.71 o 
   3 -11  10        4.31        2.15     19.93 o 
   4 -11  10       15.40       31.78     27.47 o 
   5 -11  10        1.25       72.73     34.48 o 
   6 -11  10        6.14       73.26     38.79 o 
  -5 -10  10       43.93       28.01     12.93 o 
  -4 -10  10       46.31       67.88     16.70 o 
  -3 -10  10      132.33      166.46     21.01 o 
  -2 -10  10      215.37      214.94     22.09 o 
  -1 -10  10      170.44      211.71     25.32 o 
   0 -10  10      740.09      820.45     40.94 o 
   1 -10  10        0.37       -8.08     13.47 o 
   2 -10  10       50.04       37.71     18.85 o 
   3 -10  10      450.73      603.89     40.40 o 
   4 -10  10      282.15      367.94     40.40 o 
   5 -10  10       42.72       67.88     33.40 o 
   6 -10  10      118.77      152.89     21.55 o 
  -5  -9  10       37.59       31.25     12.39 o 
  -4  -9  10       21.92       18.85     11.31 o 
  -3  -9  10       90.09       86.73     16.16 o 
  -2  -9  10       12.50        8.62     10.24 o 
  -1  -9  10      615.83      611.43     35.02 o 
   0  -9  10       12.93       21.01     13.47 o 
   1  -9  10      327.48      329.15     29.09 o 
   2  -9  10        1.38        3.23     15.62 o 
   3  -9  10      192.59      238.65     30.17 o 
   4  -9  10       85.45      152.45     31.78 o 
   5  -9  10       45.39       56.39     16.16 o 
   6  -9  10       75.13       78.68     18.85 o 
   7  -9  10      255.98      287.19     25.86 o 
  -6  -8  10        0.25        4.48      7.64 o 
  -5  -8  10      277.91      263.72     15.60 o 
  -4  -8  10       69.32       63.04      9.88 o 
  -3  -8  10       42.70      211.71    346.93 o 
  -2  -8  10       44.78       62.39     31.64 o 
  -1  -8  10      991.82      970.75     40.94 o 
   0  -8  10       40.69       32.32     12.93 o 
   1  -8  10       75.49      119.59     19.39 o 
   2  -8  10       17.17        0.00     15.08 o 
   3  -8  10      162.77      127.13     25.86 o 
   4  -8  10       19.64       12.93     24.24 o 
   5  -8  10        8.30       -4.58      9.16 o 
   6  -8  10       57.67       36.10     11.04 o 
   7  -8  10       82.45       81.45     13.69 o 
  -6  -7  10      130.71      134.53     19.66 o 
  -5  -7  10       59.01       57.25      9.50 o 
  -4  -7  10      202.64      191.93     13.10 o 
  -3  -7  10      166.71      154.14     33.66 o 
  -2  -7  10      123.71      149.76     18.32 o 
  -1  -7  10      448.75      425.43     16.30 o 
   0  -7  10       21.81       17.23      8.08 o 
   1  -7  10       16.49        9.80      6.10 o 
   2  -7  10     1170.90     1087.11     44.71 o 
   3  -7  10      165.31      223.56     28.01 o 
   4  -7  10      790.74      714.20     23.43 o 
   5  -7  10      119.49      107.09     30.98 o 
   6  -7  10       21.00       21.09      9.26 o 
   7  -7  10       99.33      101.60     14.06 o 
  -7  -6  10       22.00       15.25      8.13 o 
  -6  -6  10      564.79      501.45     20.74 o 
  -5  -6  10      542.97      529.32     19.97 o 
  -4  -6  10      331.78      -70.03    318.91 o 
  -3  -6  10      531.40     -202.55    295.75 o 
  -2  -6  10      110.50      117.86      9.71 o 
  -1  -6  10      313.06      336.07     16.97 o 
   0  -6  10      527.82      469.50     16.69 o 
   1  -6  10      137.55      162.64     11.06 o 
   2  -6  10       42.74       35.50      7.97 o 
   3  -6  10      408.21      461.33     25.57 o 
   4  -6  10       58.17       79.96     13.15 o 
   5  -6  10        0.23       -2.77      6.11 o 
   6  -6  10        1.09        6.03      8.19 o 
   7  -6  10      129.13      112.05     15.62 o 
  -7  -5  10       45.93       53.56      9.90 o 
  -6  -5  10       25.37       16.37      7.36 o 
  -5  -5  10      163.42      172.31     12.17 o 
  -4  -5  10       73.22       67.46     14.76 o 
  -3  -5  10      379.58      407.75     15.72 o 
  -2  -5  10       14.61       20.52      5.66 o 
  -1  -5  10      714.17      653.76     19.10 o 
   0  -5  10      829.43      819.72     21.32 o 
   1  -5  10       28.14       40.04      7.25 o 
   2  -5  10       17.19       21.28      7.57 o 
   3  -5  10      675.99      652.32     17.51 o 
   4  -5  10       12.11       28.72      6.18 o 
   5  -5  10       22.29       17.46     10.87 o 
   6  -5  10       40.73       51.57      9.70 o 
   7  -5  10       32.07       98.04     22.09 o 
  -8  -4  10        4.94       -1.08      7.24 o 
  -7  -4  10      121.22      139.71     12.93 o 
  -6  -4  10      123.51      113.13     11.61 o 
  -5  -4  10      216.26      196.68     12.55 o 
  -4  -4  10       36.40       36.87     55.22 o 
  -3  -4  10        0.43        1.53      4.52 o 
  -2  -4  10      107.88      107.04      8.74 o 
  -1  -4  10       71.97       93.06      8.51 o 
   0  -4  10      259.43      259.07     12.42 o 
   1  -4  10     1277.00     1245.76     26.59 o 
   2  -4  10      307.53      319.15     10.32 o 
   3  -4  10      153.28      148.66      9.07 o 
   4  -4  10      413.34      449.23     14.52 o 
   5  -4  10       63.89       63.92      8.76 o 
   6  -4  10       71.69       90.83     11.01 o 
   7  -4  10       27.77       43.43     11.85 o 
  -8  -3  10      303.87      330.46     18.09 o 
  -7  -3  10        1.67       -2.35      5.90 o 
  -6  -3  10      162.27      151.17     11.79 o 
  -5  -3  10       10.09      131.44    323.22 o 
  -4  -3  10     1339.22     1279.83     28.74 o 
  -3  -3  10     1495.27     1490.50     42.83 o 
  -2  -3  10      473.10      460.53     15.80 o 
  -1  -3  10     1232.74     1171.92     25.13 o 
   0  -3  10      611.24      548.60     16.95 o 
   1  -3  10      838.66      829.10     20.94 o 
   2  -3  10        0.90       -1.67      3.82 o 
   3  -3  10       11.42        3.01      5.53 o 
   4  -3  10       34.05       21.58      6.49 o 
   5  -3  10      987.69      902.21     23.39 o 
   6  -3  10       65.63       70.37     10.38 o 
   7  -3  10       25.84       46.16     13.47 o 
  -8  -2  10       13.65       22.63      8.56 o 
  -7  -2  10        8.86        3.87      5.95 o 
  -6  -2  10      139.38      132.76     17.58 o 
  -5  -2  10      650.77     -149.76    316.76 o 
  -4  -2  10     1806.84     1782.50     34.66 o 
  -3  -2  10     1254.84     1316.53     27.81 o 
  -2  -2  10      223.53      210.03     10.85 o 
  -1  -2  10     1507.39     1428.10     28.00 o 
   0  -2  10      654.55      681.55     18.47 o 
   1  -2  10     1322.07     1313.20     18.68 o 
   2  -2  10      162.53      162.03      7.89 o 
   3  -2  10      575.97      509.02     13.44 o 
   4  -2  10       23.17       22.45      7.55 o 
   5  -2  10        3.98        9.62      9.16 o 
   6  -2  10       14.85       16.20      9.11 o 
   7  -2  10       43.96       54.34     10.98 o 
  -9  -1  10      319.50      314.37     18.67 o 
  -8  -1  10      891.46      891.67     35.29 o 
  -7  -1  10       19.13       27.39      7.42 o 
  -6  -1  10        0.48       -2.65     12.43 o 
  -5  -1  10      804.48     -242.42    255.89 o 
  -4  -1  10       15.26       14.28      4.95 o 
  -3  -1  10     1205.05     1185.36     25.71 o 
  -2  -1  10      167.80      167.55      9.88 o 
  -1  -1  10       13.73       13.92      4.75 o 
   0  -1  10      161.07      163.12      9.57 o 
   1  -1  10       15.84       17.90      3.60 o 
   2  -1  10        7.79       13.46      5.59 o 
   3  -1  10     1477.81     1371.09     55.49 o 
   4  -1  10      641.65      602.44     18.54 o 
   5  -1  10       24.14       32.00      8.93 o 
   6  -1  10       18.46       -7.38     10.24 o 
   7  -1  10        8.39       15.39      9.81 o 
  -9   0  10       75.35       88.65     12.17 o 
  -8   0  10        0.16       -8.51      5.68 o 
  -7   0  10        7.71       -0.13     62.44 o 
  -6   0  10       11.96        9.82     11.46 o 
  -5   0  10      253.42      228.34     12.57 o 
  -4   0  10     1908.55     1801.44     34.09 o 
  -3   0  10        3.24        3.80      3.99 o 
  -2   0  10       14.03       15.40      4.52 o 
  -1   0  10      270.03      292.52     11.74 o 
   0   0  10      663.98      658.14     11.74 o 
   1   0  10      264.28      302.76      8.67 o 
   2   0  10      963.09     1009.37     20.53 o 
   3   0  10       26.56       32.99     15.62 o 
   4   0  10       16.74        5.26      6.83 o 
   5   0  10       98.08      106.25     19.39 o 
   6   0  10        3.75       -1.69      8.36 o 
   7   0  10      104.87      124.41     14.13 o 
  -9   1  10       38.05       31.51      9.28 o 
  -8   1  10      766.34      763.74     25.69 o 
  -7   1  10      279.26     -300.06    295.21 o 
  -6   1  10      207.50      186.04     21.12 o 
  -5   1  10       94.13       98.00      9.33 o 
  -4   1  10       74.79      101.59      8.95 o 
  -3   1  10        2.00        0.17      3.60 o 
  -2   1  10       29.58       32.67      5.44 o 
  -1   1  10       52.45       68.74      4.40 o 
   0   1  10     1800.41     1782.30     21.92 o 
   1   1  10        0.95       -5.32      3.80 o 
   2   1  10        2.29       -2.05      4.86 o 
   3   1  10     1350.75     1291.35     25.61 o 
   4   1  10       27.85       26.65      7.84 o 
   5   1  10      130.62      145.30     12.68 o 
   6   1  10      202.79      204.39     15.66 o 
   7   1  10        0.69       11.15      9.88 o 
  -9   2  10      149.22      150.72     14.28 o 
  -8   2  10        9.80       17.99      7.59 o 
  -7   2  10       45.72       38.88     68.80 o 
  -6   2  10      277.39      259.94     77.65 o 
  -5   2  10      296.29      302.52     13.70 o 
  -4   2  10     1040.54     1005.41     23.79 o 
  -3   2  10      909.29      983.63     22.60 o 
  -2   2  10      660.17      659.32     23.97 o 
  -1   2  10       95.99      101.37      7.47 o 
   0   2  10      295.54      253.06     10.03 o 
   1   2  10     1019.79      952.85     19.72 o 
   2   2  10       23.28       15.10      6.16 o 
   3   2  10      574.81      577.22     17.53 o 
   4   2  10      721.26      717.07     20.71 o 
   5   2  10        4.90        6.32      7.91 o 
   6   2  10        9.50        9.20      9.33 o 
   7   2  10      107.00      112.57     14.19 o 
  -9   3  10      120.54      137.55     15.08 o 
  -8   3  10      304.70      285.02     16.00 o 
  -7   3  10      507.69     -265.58    288.75 o 
  -6   3  10      472.82      450.36     24.78 o 
  -5   3  10      176.58      164.91     10.85 o 
  -4   3  10      267.60      265.24     12.17 o 
  -3   3  10       27.21       22.84      5.17 o 
  -2   3  10     2442.61     2471.92     31.70 o 
  -1   3  10      343.14      339.04     10.93 o 
   0   3  10      399.56      382.09     17.24 o 
   1   3  10        0.39        4.13      4.82 o 
   2   3  10       28.08       41.29      7.55 o 
   3   3  10        0.14       -1.20     12.93 o 
   4   3  10      189.70      194.15     13.37 o 
   5   3  10      155.56      186.32     14.00 o 
   6   3  10       21.13       21.00      9.77 o 
  -9   4  10      333.73      387.54     19.59 o 
  -8   4  10      496.09     -123.36    350.16 o 
  -7   4  10      124.43      103.84     11.02 o 
  -6   4  10      116.86      135.93     11.03 o 
  -5   4  10        2.20       -1.19      4.75 o 
  -4   4  10      938.15      961.79     23.20 o 
  -3   4  10        1.33       -0.07      3.15 o 
  -2   4  10        3.44       17.69      4.68 o 
  -1   4  10       49.96       40.86      5.95 o 
   0   4  10      967.96      925.44     38.79 o 
   1   4  10      305.19      279.21     12.15 o 
   2   4  10      202.91      186.52     11.50 o 
   3   4  10      161.48      157.49     11.99 o 
   4   4  10       60.32       96.50     10.93 o 
   5   4  10       84.76       92.78     18.05 o 
   6   4  10       10.65       11.73      9.46 o 
  -9   5  10      143.23      166.20     14.84 o 
  -8   5  10      315.33      351.08     49.86 o 
  -7   5  10      356.76     -106.13    299.52 o 
  -6   5  10      328.41      325.15     15.35 o 
  -5   5  10        0.81       -3.90      4.75 o 
  -4   5  10        0.65       -4.72      3.15 o 
  -3   5  10      908.39      921.10     15.56 o 
  -2   5  10       63.71       61.40      6.68 o 
  -1   5  10      355.72      356.24     13.47 o 
   0   5  10      356.08      327.14     13.20 o 
   1   5  10      260.67      221.25     11.74 o 
   2   5  10      377.69      389.18     15.15 o 
   3   5  10        3.49        1.62      8.89 o 
   4   5  10      224.06      245.41     15.09 o 
   5   5  10      880.35      889.21     44.71 o 
   6   5  10       63.19       82.31     12.48 o 
  -9   6  10       48.54       42.79     13.74 o 
  -8   6  10      318.05      318.32     26.27 o 
  -7   6  10       25.18       31.09     25.30 o 
  -6   6  10      126.14      134.26     11.12 o 
  -5   6  10       71.72       73.89      6.50 o 
  -4   6  10      201.58      175.22      8.09 o 
  -3   6  10        1.02        2.35      4.66 o 
  -2   6  10      469.72      451.02     14.34 o 
  -1   6  10       40.07       48.44      7.26 o 
   0   6  10        5.62        0.73      6.18 o 
   1   6  10      183.64      183.66     11.56 o 
   2   6  10        0.56       -2.59      6.64 o 
   3   6  10      173.23      196.55     14.81 o 
   4   6  10       18.93       13.83      8.67 o 
   5   6  10       36.97       47.87     11.85 o 
  -9   7  10        8.03       -1.10      7.64 o 
  -8   7  10      231.46      276.08     49.71 o 
  -7   7  10      190.22      196.54     31.09 o 
  -6   7  10       48.53       59.24      9.16 o 
  -5   7  10      425.24      426.99     12.37 o 
  -4   7  10        7.72        9.70      5.05 o 
  -3   7  10      725.46      767.12     18.49 o 
  -2   7  10     1255.30     1249.56     24.45 o 
  -1   7  10      172.02      179.38     11.00 o 
   0   7  10      250.18      276.89     13.47 o 
   1   7  10      400.34      412.11     15.74 o 
   2   7  10        4.29        2.92      7.27 o 
   3   7  10       94.10       87.66     11.31 o 
   4   7  10      156.02      192.88     14.93 o 
   5   7  10       29.24       32.16     10.93 o 
  -9   8  10       53.42       55.49     17.24 o 
  -8   8  10       15.18       14.47     39.13 o 
  -7   8  10      122.22      119.17     30.50 o 
  -6   8  10       17.57       29.31      6.10 o 
  -5   8  10       99.63      127.73     10.85 o 
  -4   8  10      992.93     1008.11     22.13 o 
  -3   8  10      316.29      292.85     17.24 o 
  -2   8  10      286.12      336.98     13.85 o 
  -1   8  10       27.36       37.82     11.31 o 
   0   8  10      197.93      181.21     12.14 o 
   1   8  10        0.24        4.84     12.93 o 
   2   8  10       52.22       49.94     14.55 o 
   3   8  10        3.06       17.65      9.16 o 
   4   8  10       82.44       97.14     21.28 o 
  -8   9  10       44.74       51.18     15.62 o 
  -7   9  10      258.44      264.51     23.16 o 
  -6   9  10        3.36       -7.84      5.23 o 
  -5   9  10      390.40      371.00     14.10 o 
  -4   9  10      299.23      298.83     13.04 o 
  -3   9  10      197.29      195.47     11.74 o 
  -2   9  10      101.29      104.14      9.83 o 
  -1   9  10       97.62      124.30     10.73 o 
   0   9  10      954.86      917.20     32.59 o 
   1   9  10      481.39      480.78     21.82 o 
   2   9  10       17.34       18.88     17.24 o 
   3   9  10        7.92       15.28     14.28 o 
  -8  10  10       85.08      274.74     19.93 o 
  -7  10  10       56.34       42.56     11.85 o 
  -6  10  10      111.47       94.81     14.01 o 
  -5  10  10       19.57       12.93      8.08 o 
  -4  10  10      166.67      152.99     15.08 o 
  -3  10  10      220.30      238.65     16.70 o 
  -2  10  10       22.48       29.01      9.43 o 
  -1  10  10       16.23       27.44     15.35 o 
   0  10  10       52.32       69.29     18.05 o 
   1  10  10      291.74      301.31     21.55 o 
   2  10  10       91.39      109.65     17.78 o 
   3  10  10       23.29       19.39      9.70 o 
  -7  11  10      637.38      666.38     28.01 o 
  -6  11  10        1.18        2.69      7.54 o 
  -5  11  10       79.20       56.03     10.77 o 
  -4  11  10      385.33      388.41     20.47 o 
  -3  11  10       58.15       53.33     11.31 o 
  -2  11  10      108.65       95.89     13.47 o 
  -1  11  10        6.95       10.24     10.24 o 
   0  11  10        0.49       -6.46     10.24 o 
   1  11  10       22.49       19.93     11.31 o 
   2  11  10       12.85       19.39     11.85 o 
  -7  12  10       20.30        9.16     12.93 o 
  -6  12  10       94.09       70.57     11.85 o 
  -5  12  10       14.78        7.00      9.16 o 
  -4  12  10        3.22        1.08      8.08 o 
  -3  12  10      133.69      130.37     14.55 o 
  -2  12  10      145.68      160.53     16.16 o 
  -1  12  10        0.42      -13.74      9.16 o 
   0  12  10       83.02       75.42     15.08 o 
   1  12  10       12.55       34.48     12.39 o 
  -6  13  10       88.87       79.73     13.47 o 
  -5  13  10       22.03       25.86     10.77 o 
  -4  13  10        0.25        2.15      9.70 o 
  -3  13  10       47.32       38.25     11.31 o 
  -2  13  10        0.11      -11.31      9.70 o 
  -1  13  10       31.35       21.01     12.39 o 
   0 -13  11        1.94        8.62     17.24 o 
   1 -13  11        0.60       -8.08     16.70 o 
   2 -13  11      157.47      157.30     29.09 o 
   3 -13  11       49.54       70.03     24.78 o 
  -2 -12  11       21.84       19.39     12.93 o 
  -1 -12  11       51.55       35.02     16.70 o 
   0 -12  11      161.09      216.56     28.01 o 
   1 -12  11        5.18        1.62     17.24 o 
   2 -12  11      426.01      454.13     37.17 o 
   3 -12  11       53.67       81.34     24.78 o 
   4 -12  11        6.83       13.47     23.16 o 
  -3 -11  11        7.95       12.93     12.39 o 
  -2 -11  11       92.18       89.43     18.85 o 
  -1 -11  11       87.48       84.04     19.39 o 
   0 -11  11      141.48      141.14     23.70 o 
   1 -11  11      165.02      184.78     26.40 o 
   2 -11  11       75.09      111.51     23.70 o 
   3 -11  11        9.86       43.64     22.09 o 
   4 -11  11      109.11      163.23     32.32 o 
   5 -11  11       16.46       66.80     34.48 o 
  -4 -10  11        1.98       -1.08     11.31 o 
  -3 -10  11       19.39       37.17     13.47 o 
  -2 -10  11       15.80       35.55     13.47 o 
  -1 -10  11       76.98       77.57     18.32 o 
   0 -10  11      271.11      299.52     28.01 o 
   1 -10  11       16.08        9.70     14.55 o 
   2 -10  11      125.52      162.69     25.32 o 
   3 -10  11       67.90      103.43     24.78 o 
   4 -10  11       73.72       96.43     29.09 o 
   5 -10  11       99.60      148.68     35.55 o 
   6 -10  11      175.58      231.64     44.71 o 
  -5  -9  11        2.93        8.08     10.77 o 
  -4  -9  11        0.81        1.62      9.16 o 
  -3  -9  11        1.38       -2.69      8.62 o 
  -2  -9  11      368.63      393.79     28.01 o 
  -1  -9  11      225.09      266.12     25.86 o 
   0  -9  11       86.88      121.75     19.93 o 
   1  -9  11       42.84       48.48     16.16 o 
   2  -9  11        0.76        3.23     14.01 o 
   3  -9  11      489.76      469.75     36.09 o 
   4  -9  11      338.24      419.65     39.86 o 
   5  -9  11       39.00      123.90     33.40 o 
   6  -9  11       63.08      120.13     37.71 o 
  -6  -8  11      117.07      111.03     15.89 o 
  -5  -8  11      408.81      393.77     18.78 o 
  -4  -8  11       15.51        4.62     11.04 o 
  -3  -8  11       60.01      -72.19    341.00 o 
  -2  -8  11        5.73        7.54     10.24 o 
  -1  -8  11        2.32       -9.70      8.62 o 
   0  -8  11        7.80        5.93     10.77 o 
   1  -8  11       13.67       27.47     13.47 o 
   2  -8  11      132.28      148.68     22.09 o 
   3  -8  11      440.31      388.41     33.40 o 
   4  -8  11       42.03      149.76     28.01 o 
   5  -8  11      115.66      188.01     33.40 o 
   6  -8  11       41.49       32.27     13.74 o 
   7  -8  11      203.86      226.40     75.42 o 
  -6  -7  11       33.16       23.54      8.95 o 
  -5  -7  11       44.87       52.60      9.52 o 
  -4  -7  11      511.02      -40.94    373.32 o 
  -3  -7  11       93.13      112.77     15.53 o 
  -2  -7  11       41.46       51.94      8.13 o 
  -1  -7  11      764.17      771.68     22.51 o 
   0  -7  11       14.66       18.17      7.81 o 
   1  -7  11      126.45      140.67     11.06 o 
   2  -7  11      277.14      297.90     28.01 o 
   3  -7  11       11.95       -3.23     16.70 o 
   4  -7  11      194.48      218.72     29.63 o 
   5  -7  11       14.14       16.35     14.55 o 
   6  -7  11       10.09        2.26     20.47 o 
   7  -7  11       27.47       26.40     12.93 o 
  -7  -6  11        9.13        8.56      7.89 o 
  -6  -6  11       14.35        6.42      7.42 o 
  -5  -6  11      318.54      318.20     16.57 o 
  -4  -6  11        3.39      299.52    370.63 o 
  -3  -6  11       21.10       88.35    330.77 o 
  -2  -6  11      246.66      251.45     13.27 o 
  -1  -6  11      115.87      113.55     10.10 o 
   0  -6  11      462.00      469.01     17.47 o 
   1  -6  11      155.59      164.25     11.64 o 
   2  -6  11      157.75      185.74     18.32 o 
   3  -6  11      308.65      289.21     18.32 o 
   4  -6  11      294.91      309.53     18.73 o 
   5  -6  11      143.90      154.13     19.66 o 
   6  -6  11       12.82        8.62      9.70 o 
   7  -6  11       14.06       19.93     11.31 o 
  -7  -5  11       21.64       27.47      8.74 o 
  -6  -5  11      938.93      893.37     27.39 o 
  -5  -5  11      329.70      323.95     38.90 o 
  -4  -5  11       28.53      264.51    342.08 o 
  -3  -5  11       41.44       43.54      7.42 o 
  -2  -5  11       28.21       33.46      6.66 o 
  -1  -5  11      584.82      557.28     18.56 o 
   0  -5  11      115.92      116.78      9.71 o 
   1  -5  11        6.96        5.83      6.07 o 
   2  -5  11      252.39      210.97     13.71 o 
   3  -5  11      260.96      290.82     18.32 o 
   4  -5  11       95.52      102.97     10.78 o 
   5  -5  11       32.78       40.60      8.47 o 
   6  -5  11        0.70        8.42     12.39 o 
   7  -5  11       66.27       69.30     20.20 o 
  -7  -4  11        8.81        4.64      7.54 o 
  -6  -4  11        9.61        6.32      6.21 o 
  -5  -4  11      700.90      664.52    181.01 o 
  -4  -4  11        5.31        3.31      5.13 o 
  -3  -4  11     1471.79     1383.53     30.79 o 
  -2  -4  11      922.33      888.37     23.43 o 
  -1  -4  11      427.19      371.66     14.84 o 
   0  -4  11      896.59      825.92     21.88 o 
   1  -4  11      128.48      136.91     11.39 o 
   2  -4  11        0.43       -1.09      6.59 o 
   3  -4  11      264.80      265.82     11.31 o 
   4  -4  11      105.38      123.11      9.22 o 
   5  -4  11        7.07        7.34      7.66 o 
   6  -4  11       89.88       77.57     10.85 o 
   7  -4  11       66.25       85.24     12.65 o 
  -8  -3  11       57.70       44.91     10.05 o 
  -7  -3  11      166.53      169.24     13.14 o 
  -6  -3  11      356.45     -100.20    360.39 o 
  -5  -3  11      160.16      -32.32    320.53 o 
  -4  -3  11        2.02       -6.29      4.19 o 
  -3  -3  11      291.49      299.04     15.08 o 
  -2  -3  11      342.31      311.48     13.74 o 
  -1  -3  11     1694.64     1602.22     31.61 o 
   0  -3  11      584.31      546.57     17.69 o 
   1  -3  11       46.12       50.25      7.62 o 
   2  -3  11      146.15      148.37     11.79 o 
   3  -3  11        5.19        2.64      5.11 o 
   4  -3  11      846.38      817.07     35.55 o 
   5  -3  11       35.63       34.58      8.45 o 
   6  -3  11      104.19      124.34     24.24 o 
   7  -3  11       76.08       84.40     16.97 o 
  -8  -2  11       96.11      116.48     13.33 o 
  -7  -2  11       54.96       51.16      9.28 o 
  -6  -2  11       46.82       34.71     66.46 o 
  -5  -2  11      382.33     -288.21    270.43 o 
  -4  -2  11     1656.38     1644.44     37.17 o 
  -3  -2  11       47.92       54.44      7.42 o 
  -2  -2  11       14.36       13.37      5.51 o 
  -1  -2  11      664.14      669.14     19.03 o 
   0  -2  11        9.98       20.04      5.68 o 
   1  -2  11       24.29       19.85      6.28 o 
   2  -2  11       50.17       39.36      5.45 o 
   3  -2  11     1237.22     1164.69     23.82 o 
   4  -2  11      602.67      570.41     18.43 o 
   5  -2  11        0.45        1.13      7.48 o 
   6  -2  11       57.35       76.72     11.01 o 
   7  -2  11       93.53      128.72     13.86 o 
  -8  -1  11       35.68       46.41     19.93 o 
  -7  -1  11       26.92       18.77      7.21 o 
  -6  -1  11        2.48       -1.89     25.33 o 
  -5  -1  11      550.76      531.63     18.85 o 
  -4  -1  11       52.93       57.47      7.80 o 
  -3  -1  11        0.79       -0.10      3.99 o 
  -2  -1  11      177.38      168.64     10.47 o 
  -1  -1  11     2290.00     2264.23     38.21 o 
   0  -1  11      128.15      140.12      9.19 o 
   1  -1  11       62.71       85.93      8.15 o 
   2  -1  11      138.41      120.34      9.70 o 
   3  -1  11      304.06      310.97     13.62 o 
   4  -1  11      166.39      184.89     12.93 o 
   5  -1  11        1.46        6.52     11.58 o 
   6  -1  11       40.61       62.27     10.77 o 
   7  -1  11       38.55       51.01     11.71 o 
  -9   0  11      309.43      319.53     18.67 o 
  -8   0  11      315.88      307.74     17.33 o 
  -7   0  11        0.23       -5.32      5.05 o 
  -6   0  11      387.56     -107.20    297.37 o 
  -5   0  11       15.12       11.35      5.68 o 
  -4   0  11        0.44        1.95      4.52 o 
  -3   0  11      267.71      292.92     13.10 o 
  -2   0  11      315.94      300.85     12.72 o 
  -1   0  11       99.20      121.83      8.80 o 
   0   0  11      307.47      292.95     11.91 o 
   1   0  11      611.33      543.79     14.34 o 
   2   0  11       67.47       75.36      9.16 o 
   3   0  11     1010.78     1065.25     29.90 o 
   4   0  11      623.89      627.94     19.73 o 
   5   0  11        2.59        4.31      7.61 o 
   6   0  11       64.38       89.69     14.28 o 
   7   0  11       12.38       13.48     10.55 o 
  -9   1  11        0.42       -5.19      7.21 o 
  -8   1  11        1.99       -5.66      7.27 o 
  -7   1  11       54.29       75.92     10.08 o 
  -6   1  11     1031.17     1021.67    239.53 o 
  -5   1  11        8.05       12.93      5.71 o 
  -4   1  11      824.01      853.42     22.64 o 
  -3   1  11       45.86       49.81      6.98 o 
  -2   1  11      281.59      284.16     12.27 o 
  -1   1  11      232.45      226.35     10.61 o 
   0   1  11      231.70      218.00      9.62 o 
   1   1  11       12.58       13.40      5.19 o 
   2   1  11       32.61       27.24      6.64 o 
   3   1  11      313.51      297.61     14.55 o 
   4   1  11      373.97      337.16     15.33 o 
   5   1  11      120.25      128.67     12.64 o 
   6   1  11       38.23       29.18     10.07 o 
  -9   2  11      158.60      173.42     16.00 o 
  -8   2  11      150.86      143.91     15.73 o 
  -7   2  11        0.82       -3.68     27.70 o 
  -6   2  11      575.16      597.43     29.09 o 
  -5   2  11      224.78      227.85     12.76 o 
  -4   2  11      872.99      819.01     22.05 o 
  -3   2  11       63.30       58.47      7.36 o 
  -2   2  11     2044.10     2062.01     35.36 o 
  -1   2  11      621.92      643.75     28.55 o 
   0   2  11      169.65      144.93      8.65 o 
   1   2  11      461.75      451.50     14.19 o 
   2   2  11     1070.69     1072.46     23.12 o 
   3   2  11      217.01      233.50     13.13 o 
   4   2  11      598.97      602.79     19.63 o 
   5   2  11       38.14       36.37      9.59 o 
   6   2  11       45.99       45.20     10.98 o 
  -9   3  11      117.93      166.25     15.40 o 
  -8   3  11       61.37       71.44     10.42 o 
  -7   3  11      170.50      171.27     36.83 o 
  -6   3  11      324.46      348.24     15.99 o 
  -5   3  11      917.98      987.66     25.49 o 
  -4   3  11        1.43       -3.14      4.38 o 
  -3   3  11       14.57        8.62      4.66 o 
  -2   3  11      157.86      141.62      9.16 o 
  -1   3  11      133.56      145.82      8.31 o 
   0   3  11      639.55      611.44     15.91 o 
   1   3  11      839.36      807.38     19.32 o 
   2   3  11       42.04       45.10      7.90 o 
   3   3  11       68.52       59.53      9.35 o 
   4   3  11      260.79      256.87     15.62 o 
   5   3  11      154.26      157.43     13.44 o 
   6   3  11       11.42        7.69      9.33 o 
  -9   4  11       53.13       37.11     10.05 o 
  -8   4  11      138.79      155.48     18.62 o 
  -7   4  11      929.49      -42.56    351.24 o 
  -6   4  11       38.69       45.00      8.00 o 
  -5   4  11      331.44      344.72     15.04 o 
  -4   4  11     1429.27     1411.00     29.81 o 
  -3   4  11      104.98      112.12      9.05 o 
  -2   4  11      136.72      121.29     10.50 o 
  -1   4  11      423.34      412.86     13.13 o 
   0   4  11        0.72       -0.68      5.19 o 
   1   4  11      396.64      379.59     16.16 o 
   2   4  11      217.62      200.73     12.24 o 
   3   4  11       23.14       23.50      8.31 o 
   4   4  11       19.78       36.67     13.47 o 
   5   4  11      111.72      124.34     15.35 o 
  -9   5  11       28.46       34.09      9.88 o 
  -8   5  11      379.63     -277.43    348.54 o 
  -7   5  11      149.25      117.21     29.91 o 
  -6   5  11      368.10      384.67     16.76 o 
  -5   5  11      500.87      531.03     18.47 o 
  -4   5  11        4.82       -2.54      4.66 o 
  -3   5  11       45.77       52.79     11.31 o 
  -2   5  11       64.66       77.47      7.66 o 
  -1   5  11       71.08       74.30      7.97 o 
   0   5  11      838.78      785.22     27.74 o 
   1   5  11      358.39      297.09     23.16 o 
   2   5  11       16.98        4.12      7.06 o 
   3   5  11       14.16       18.14     13.47 o 
   4   5  11        6.48       12.36      8.35 o 
   5   5  11       17.08       24.54     24.24 o 
  -9   6  11      568.74      613.73     24.55 o 
  -8   6  11      162.39      -18.32    391.64 o 
  -7   6  11       58.52       50.36     68.95 o 
  -6   6  11       59.42       41.30      8.38 o 
  -5   6  11       16.06       27.47      7.24 o 
  -4   6  11      438.28      431.50     23.70 o 
  -3   6  11      335.89      331.80     12.65 o 
  -2   6  11       27.01       39.59      6.97 o 
  -1   6  11      279.96      291.98     12.75 o 
   0   6  11      111.82      109.15      9.86 o 
   1   6  11        9.49        7.69      8.35 o 
   2   6  11        2.13       -8.21      6.44 o 
   3   6  11       90.96       93.33     12.39 o 
   4   6  11      201.87      220.14     15.09 o 
   5   6  11       47.50       55.64     11.41 o 
  -9   7  11       18.04       13.73      8.74 o 
  -8   7  11       32.03       38.34     22.24 o 
  -7   7  11      127.60      135.98     12.72 o 
  -6   7  11        0.96        2.42      8.35 o 
  -5   7  11      507.93      538.17     26.94 o 
  -4   7  11     1764.36     1821.25     41.21 o 
  -3   7  11      538.70      522.03     34.48 o 
  -2   7  11      201.34      207.05     11.52 o 
  -1   7  11        7.32       -0.41      6.18 o 
   0   7  11      204.28      216.64     25.59 o 
   1   7  11      150.34      151.60     12.66 o 
   2   7  11        2.19        5.87      7.55 o 
   3   7  11        6.61       19.36     12.93 o 
   4   7  11       59.05       83.54     23.97 o 
  -8   8  11      217.95      -68.95    384.64 o 
  -7   8  11       12.57        3.77     10.77 o 
  -6   8  11       16.34        7.68      6.66 o 
  -5   8  11       38.10       19.39     10.24 o 
  -4   8  11      263.36      286.33     13.19 o 
  -3   8  11      273.27      253.23     12.55 o 
  -2   8  11      398.84      394.40     17.24 o 
  -1   8  11       78.48       99.79      9.95 o 
   0   8  11      375.58      385.69     15.74 o 
   1   8  11      542.64      548.03     19.11 o 
   2   8  11        3.92        1.25      7.42 o 
   3   8  11       19.55       27.26      9.54 o 
  -8   9  11        0.31       -8.08     11.85 o 
  -7   9  11       56.90       43.10     15.08 o 
  -6   9  11      188.77      163.23     16.70 o 
  -5   9  11       18.28       13.93      8.08 o 
  -4   9  11      922.58      913.16     22.39 o 
  -3   9  11       90.21       88.43      9.28 o 
  -2   9  11      138.40      151.14     11.13 o 
  -1   9  11       81.68       78.15      9.56 o 
   0   9  11      178.29      186.82     12.81 o 
   1   9  11      158.19      162.27     13.25 o 
   2   9  11       98.53      113.16     11.96 o 
   3   9  11       39.74       52.02     12.12 o 
  -8  10  11       13.05      -16.16     14.01 o 
  -5  10  11        5.43        6.46      8.08 o 
  -4  10  11      549.14      560.26     23.70 o 
  -3  10  11       87.54       93.20     12.93 o 
  -2  10  11       26.83       36.11     10.50 o 
  -1  10  11      228.99      228.03     22.36 o 
   0  10  11       27.75       30.94      8.93 o 
   1  10  11        2.24       -2.33      7.87 o 
   2  10  11        0.10        8.21      8.87 o 
  -6  11  11        0.56       -5.93      7.54 o 
  -5  11  11        1.53        1.08      8.62 o 
  -4  11  11        3.38       15.62      9.70 o 
  -3  11  11       45.30       30.71     10.24 o 
  -2  11  11        9.25       23.70     10.77 o 
  -1  11  11        5.12        8.62     10.77 o 
   0  11  11      107.48      117.98     16.16 o 
   1  11  11       88.38      105.59     16.16 o 
  -6  12  11       18.91       14.55      9.16 o 
  -5  12  11       11.37        5.39      9.70 o 
  -4  12  11      119.66      113.67     14.55 o 
  -3  12  11        0.49       -5.93      9.16 o 
  -2  12  11        0.56       -1.62      9.70 o 
  -1  12  11       75.80       82.42     15.08 o 
   0  12  11       24.84        2.15     11.85 o 
  -4  13  11       43.35       31.78     11.31 o 
  -3  13  11       75.78       65.72     12.93 o 
  -1 -12  12       60.14       77.57     19.39 o 
   0 -12  12        2.72       26.40     17.24 o 
   1 -12  12       36.04       56.56     21.55 o 
   2 -12  12      103.97      160.00     26.94 o 
   3 -12  12       26.86       72.19     22.63 o 
  -2 -11  12      119.20      126.06     20.47 o 
  -1 -11  12       27.52       19.93     15.08 o 
   0 -11  12       80.00      117.44     22.63 o 
   1 -11  12      101.72      105.05     22.63 o 
   2 -11  12       22.07       47.94     19.93 o 
   3 -11  12      113.38      175.62     27.47 o 
   4 -11  12        6.17       17.24     22.09 o 
  -3 -10  12      148.95      158.92     21.55 o 
  -2 -10  12        4.27        3.77     11.31 o 
  -1 -10  12       30.28       38.79     15.62 o 
   0 -10  12       13.73       20.47     14.55 o 
   1 -10  12        5.85       11.85     15.08 o 
   2 -10  12      262.73      241.34     28.55 o 
   3 -10  12       22.95       53.33     19.93 o 
   4 -10  12       29.16        8.62     22.09 o 
   5 -10  12       56.97      112.59     33.94 o 
  -4  -9  12        0.43       -5.39      9.16 o 
  -3  -9  12        0.20       -4.31      9.70 o 
  -2  -9  12      294.84      255.35     23.70 o 
  -1  -9  12        5.11        6.46     11.31 o 
   0  -9  12      253.33      249.42     25.86 o 
   1  -9  12       19.75       24.78     16.16 o 
   2  -9  12        0.60       14.55     15.08 o 
   3  -9  12      234.67      258.58     31.25 o 
   4  -9  12        0.12        4.85     21.01 o 
   5  -9  12       34.23      113.13     32.32 o 
   6  -9  12      248.89      339.39     44.71 o 
  -5  -8  12       12.36       14.73      8.89 o 
  -4  -8  12        0.59        2.69      6.48 o 
  -3  -8  12       19.28       26.80      7.75 o 
  -2  -8  12      652.21      691.70     35.55 o 
  -1  -8  12      358.93      371.71     26.94 o 
   0  -8  12       44.20       66.80     15.62 o 
   1  -8  12       12.88       12.93     12.93 o 
   2  -8  12      275.91      285.51     26.94 o 
   3  -8  12       51.50       87.81     20.47 o 
   4  -8  12       54.41       88.35     23.70 o 
   5  -8  12        6.91       39.86     25.86 o 
   6  -8  12       13.08       61.95     30.71 o 
  -6  -7  12        1.26       -5.93      6.98 o 
  -5  -7  12      209.15      205.57     14.66 o 
  -4  -7  12      108.21      114.55     12.11 o 
  -3  -7  12       25.37       84.58    352.85 o 
  -2  -7  12        6.43       -4.48      5.66 o 
  -1  -7  12      134.41      138.68     11.52 o 
   0  -7  12      246.10      201.25     13.32 o 
   1  -7  12      155.51      161.61     20.47 o 
   2  -7  12      182.39      195.55     23.70 o 
   3  -7  12       66.44      116.90     21.01 o 
   4  -7  12        5.61       39.33     19.93 o 
   5  -7  12        1.31        3.23     21.01 o 
  -6  -6  12      353.26      368.88     19.03 o 
  -5  -6  12        1.41      -11.10     35.88 o 
  -4  -6  12       57.82       48.26     26.72 o 
  -3  -6  12     1246.98     1174.91     29.59 o 
  -2  -6  12      365.61      347.39     19.39 o 
  -1  -6  12      145.66      153.71     11.50 o 
   0  -6  12        2.03       -1.19      5.38 o 
   1  -6  12       18.11       27.38      7.89 o 
   2  -6  12      513.43      498.99     19.28 o 
   3  -6  12       14.53       10.56      8.66 o 
   4  -6  12        2.54       19.95      9.95 o 
   6  -6  12       10.81       10.24     10.24 o 
  -7  -5  12       25.73       31.46      9.50 o 
  -6  -5  12      202.29      184.04     14.09 o 
  -5  -5  12      822.05      779.83    189.01 o 
  -4  -5  12       39.60       36.71     17.16 o 
  -3  -5  12      965.50      965.77     26.42 o 
  -2  -5  12     1034.86      979.21     25.83 o 
  -1  -5  12      193.32      173.02     14.55 o 
   0  -5  12      127.01      127.90     10.73 o 
   1  -5  12      659.60      692.28     21.40 o 
   2  -5  12      749.19      633.23     21.08 o 
   3  -5  12      196.55      200.98     14.72 o 
   4  -5  12      158.69      182.80     15.72 o 
   5  -5  12      257.87      298.98     24.78 o 
   6  -5  12       96.60      136.56     25.32 o 
  -7  -4  12      154.81      168.65     14.66 o 
  -6  -4  12      269.81      253.37     40.55 o 
  -5  -4  12      558.09      -70.03    324.30 o 
  -4  -4  12       52.93       64.96      8.95 o 
  -3  -4  12      243.19      226.00     13.32 o 
  -2  -4  12      163.62      132.70     10.67 o 
  -1  -4  12      308.07      283.01     17.78 o 
   0  -4  12      269.20      298.50     14.42 o 
   1  -4  12        1.13        5.34      6.06 o 
   2  -4  12       30.99       42.90      8.56 o 
   3  -4  12      725.26      706.72     23.42 o 
   4  -4  12      183.78      206.86     22.09 o 
   5  -4  12       69.53       82.90     23.43 o 
   6  -4  12      216.22      234.98     15.63 o 
  -7  -3  12       92.58      101.04     12.19 o 
  -6  -3  12       36.25       43.77     35.90 o 
  -5  -3  12      440.24     -121.21    335.08 o 
  -4  -3  12      491.69      496.50     18.67 o 
  -3  -3  12        3.94       -0.17      4.91 o 
  -2  -3  12      111.26      122.03     10.28 o 
  -1  -3  12      439.88      446.19     16.57 o 
   0  -3  12        0.39       -2.96      4.52 o 
   1  -3  12      290.76      312.14     19.39 o 
   2  -3  12      284.89      301.56     15.42 o 
   3  -3  12        6.79        4.31     11.85 o 
   4  -3  12        2.20       13.73      7.26 o 
   5  -3  12       60.39       86.43     10.76 o 
   6  -3  12      143.27      164.77     13.85 o 
  -8  -2  12      155.66      163.27     15.01 o 
  -7  -2  12       29.71       27.43      8.51 o 
  -6  -2  12       17.58       11.99     50.12 o 
  -5  -2  12       11.29        3.77      8.08 o 
  -4  -2  12       26.49       28.09      6.86 o 
  -3  -2  12        2.78       -6.40      4.27 o 
  -2  -2  12      267.86      327.39     29.90 o 
  -1  -2  12      767.62      740.28     20.74 o 
   0  -2  12      190.01      193.41     11.19 o 
   1  -2  12       91.79       90.72      9.19 o 
   2  -2  12      519.60      492.38     27.47 o 
   3  -2  12      157.38      161.18     11.56 o 
   4  -2  12      122.15      139.74     11.50 o 
   5  -2  12       14.64       25.90      8.45 o 
   6  -2  12       26.55       36.87      9.95 o 
  -8  -1  12       44.35       37.35      9.71 o 
  -7  -1  12        0.92      246.73    431.50 o 
  -6  -1  12      232.49     -116.90    331.30 o 
  -5  -1  12       76.98       74.48      9.14 o 
  -4  -1  12       56.08       75.55      8.74 o 
  -3  -1  12       29.35       24.97      6.21 o 
  -2  -1  12       80.30       91.14      8.90 o 
  -1  -1  12       81.11       91.47      8.80 o 
   0  -1  12       48.88       58.03      7.64 o 
   1  -1  12       35.14       30.71     11.85 o 
   2  -1  12      487.22      485.91     28.01 o 
   3  -1  12      843.05      836.09     20.93 o 
   4  -1  12      523.58      515.52     18.54 o 
   5  -1  12        5.21       11.85      9.16 o 
   6  -1  12       32.39       45.44     10.44 o 
  -8   0  12       42.03       36.43      9.52 o 
  -7   0  12       12.77      165.38    394.87 o 
  -6   0  12        1.22       -0.12     50.44 o 
  -5   0  12      601.44      572.12     20.19 o 
  -4   0  12       88.89      102.55      9.66 o 
  -3   0  12      218.77      205.61     12.12 o 
  -2   0  12      964.88      984.51     23.92 o 
  -1   0  12      678.50      664.88     19.01 o 
   0   0  12        1.82       -9.16      7.00 o 
   1   0  12       76.64       81.34     15.08 o 
   2   0  12        1.05       -2.03      5.35 o 
   3   0  12        9.09        9.16      8.89 o 
   4   0  12      165.60      165.16     12.73 o 
   5   0  12       29.61       42.44      9.35 o 
   6   0  12        5.58        6.62      9.42 o 
  -8   1  12       38.50       40.66     71.81 o 
  -7   1  12       50.11       48.32    128.48 o 
  -6   1  12        3.80       12.39      8.62 o 
  -5   1  12      123.34      127.24     10.65 o 
  -4   1  12       83.17       62.07      8.35 o 
  -3   1  12       18.99       12.48      5.44 o 
  -2   1  12      922.19      962.89     23.62 o 
  -1   1  12      695.03      686.85     30.17 o 
   0   1  12       44.39       45.25     12.39 o 
   1   1  12      458.07      426.12     26.40 o 
   2   1  12     1332.06     1269.90     25.50 o 
   3   1  12       98.04      115.14     10.19 o 
   4   1  12      138.96      161.26     22.09 o 
   5   1  12       13.38       30.94     11.85 o 
   6   1  12        0.18        5.84      9.05 o 
  -8   2  12       59.29       64.98     55.16 o 
  -7   2  12      111.36     -203.63    334.00 o 
  -6   2  12     1120.68     1096.06     28.95 o 
  -5   2  12      140.33      162.58     11.81 o 
  -4   2  12       85.04       95.75      9.28 o 
  -3   2  12       92.24      103.79      9.19 o 
  -2   2  12      330.02      328.35     13.59 o 
  -1   2  12      596.23      597.43     29.09 o 
   0   2  12      264.47      272.59     21.55 o 
   1   2  12      591.31      584.19     16.72 o 
   2   2  12       93.90      100.93      9.70 o 
   3   2  12      239.12      247.07     13.62 o 
   4   2  12      355.01      365.90     16.54 o 
   5   2  12       85.56      110.41     28.01 o 
   6   2  12       68.58       96.12     14.01 o 
  -9   3  12      123.03      142.40     14.84 o 
  -8   3  12        5.86       -1.74     39.01 o 
  -7   3  12        2.10        1.55     31.25 o 
  -6   3  12      155.10      150.53     11.99 o 
  -5   3  12      708.96      688.99     28.28 o 
  -4   3  12      379.53      375.21     15.49 o 
  -3   3  12       24.11       21.64      5.95 o 
  -2   3  12      117.70      135.75     15.62 o 
  -1   3  12      733.07      749.34     32.32 o 
   0   3  12      135.44      129.70      9.54 o 
   1   3  12      186.20      199.88     11.42 o 
   2   3  12      136.54      156.48     11.25 o 
   3   3  12       47.00       54.70     12.39 o 
   4   3  12       11.02       11.70      8.14 o 
   5   3  12        7.70       27.11      9.16 o 
  -9   4  12        0.96       -9.97      7.62 o 
  -8   4  12       96.13     -144.91    355.55 o 
  -7   4  12       32.98       44.02      8.94 o 
  -6   4  12       39.25       41.58      8.56 o 
  -5   4  12      348.78      397.45     16.95 o 
  -4   4  12       38.39       36.12      7.36 o 
  -3   4  12      856.80      864.62     34.48 o 
  -2   4  12       40.78       48.48     12.39 o 
  -1   4  12      515.18      494.53     27.47 o 
   0   4  12      321.00      342.70     13.13 o 
   1   4  12       32.24       39.66      7.75 o 
   2   4  12       31.99       30.18      7.90 o 
   3   4  12      116.52      118.17     19.39 o 
   4   4  12       29.29       26.12      9.29 o 
   5   4  12        0.91        1.14     16.97 o 
  -8   5  12       65.03       72.37     53.79 o 
  -7   5  12       97.91      103.50     11.61 o 
  -6   5  12      515.62      580.28     20.94 o 
  -5   5  12       58.90       54.74      8.38 o 
  -4   5  12      352.07      327.53     22.09 o 
  -3   5  12      252.17      246.19     20.47 o 
  -2   5  12      723.56      772.51     33.94 o 
  -1   5  12      151.51      156.00     10.26 o 
   0   5  12      171.58      164.84     11.06 o 
   1   5  12      250.60      256.66     16.70 o 
   2   5  12       70.81       67.64      9.46 o 
   3   5  12       75.97       69.53     10.11 o 
   4   5  12      172.46      188.96     25.59 o 
  -8   6  12      151.15      -79.19    413.19 o 
  -7   6  12       40.54       18.85     11.31 o 
  -6   6  12       20.22       21.28      7.59 o 
  -5   6  12     1435.55     1456.12     46.87 o 
  -4   6  12      238.61      301.68     21.55 o 
  -3   6  12      155.18      151.38     17.24 o 
  -2   6  12      163.16      163.15     10.85 o 
  -1   6  12      795.65      764.06     21.28 o 
   0   6  12      373.79      401.71     15.34 o 
   1   6  12      132.18      144.12     11.56 o 
   2   6  12       52.95       61.67      9.54 o 
   3   6  12       25.57       29.44      9.21 o 
   4   6  12       10.40       21.64      8.93 o 
  -8   7  12      183.90      164.90     23.63 o 
  -7   7  12      123.10      141.83     13.27 o 
  -6   7  12        6.23        0.00      6.48 o 
  -5   7  12        0.57        4.31      8.62 o 
  -4   7  12       87.71       88.35     14.55 o 
  -3   7  12      464.86      502.07     27.47 o 
  -2   7  12       97.79      118.06     10.06 o 
  -1   7  12       97.82      109.09     10.16 o 
   0   7  12       77.70       98.73     10.26 o 
   1   7  12      494.53      449.61     18.05 o 
   2   7  12        1.45       -7.92      7.00 o 
   3   7  12      102.86      127.47     12.86 o 
  -8   8  12        3.06      -15.54     86.74 o 
  -7   8  12      233.08      222.48     15.18 o 
  -6   8  12      129.80      133.06     17.24 o 
  -5   8  12      362.27      364.17     23.70 o 
  -4   8  12      493.52      491.84     27.47 o 
  -3   8  12       30.89       19.92      6.98 o 
  -2   8  12       66.15       71.35      9.32 o 
  -1   8  12        4.84        3.84      6.86 o 
   0   8  12        9.71        3.23      7.17 o 
   1   8  12       18.60       14.48      8.47 o 
   2   8  12       27.39       27.36      8.73 o 
   3   8  12        8.63       20.90      9.43 o 
  -6   9  12        0.82        1.62      9.16 o 
  -5   9  12       83.04      103.97     15.62 o 
  -4   9  12       60.63       67.35      8.93 o 
  -3   9  12      228.82      217.34     14.55 o 
  -2   9  12       84.67      105.08     10.73 o 
  -1   9  12       45.37       54.99      9.32 o 
   0   9  12      102.70      114.72     11.75 o 
   1   9  12        1.15       -3.27      7.57 o 
   2   9  12       11.77       10.84      8.87 o 
  -4  10  12       12.26       12.39      9.70 o 
  -3  10  12        3.21        2.25      6.28 o 
  -2  10  12      186.75      199.39     13.19 o 
  -1  10  12       81.40       76.23     10.48 o 
   0  10  12      155.28      177.53     13.47 o 
   1  10  12      113.27      134.72     13.59 o 
  -4  11  12       97.05      120.67     14.55 o 
  -3  11  12       19.99       29.09     11.31 o 
  -2  11  12       39.54       51.18     12.93 o 
  -1  11  12       39.37       29.63     11.85 o 
   0  11  12       57.58       41.48     12.93 o 
  -5  12  12       87.16       68.95     12.93 o 
  -4  12  12       60.36       57.10     12.93 o 
  -3  12  12        2.53       -5.39      9.70 o 
  -2  12  12      111.67      116.90     16.70 o 
  -1 -11  13        1.61       -4.31     11.31 o 
   0 -11  13       12.40       31.25     17.24 o 
   1 -11  13       45.21       63.03     19.93 o 
   2 -11  13       94.89       95.89     22.09 o 
   3 -11  13       13.89       52.79     21.01 o 
  -3 -10  13        2.54        0.00     10.77 o 
  -2 -10  13       77.87       89.43     18.32 o 
  -1 -10  13        8.76       19.93     13.47 o 
   0 -10  13        4.41       12.39     14.55 o 
   1 -10  13      169.77      207.94     26.40 o 
   2 -10  13       38.16       64.11     18.85 o 
   3 -10  13        0.24        3.77     16.16 o 
   4 -10  13       24.51       58.18     21.55 o 
  -4  -9  13        4.63        4.31     11.31 o 
  -3  -9  13       32.09       58.18     15.62 o 
  -2  -9  13      122.60      146.53     20.47 o 
  -1  -9  13       31.47       27.47     12.93 o 
   0  -9  13       90.69      114.21     20.47 o 
   1  -9  13       32.66       35.55     16.16 o 
   2  -9  13       20.60       16.70     14.55 o 
   3  -9  13       41.93       71.11     19.93 o 
   4  -9  13       19.65       70.03     21.55 o 
   5  -9  13       12.45       40.40     24.24 o 
  -4  -8  13        8.14        0.00     10.24 o 
  -3  -8  13       50.32       51.18     14.55 o 
  -2  -8  13      200.52      222.49     21.55 o 
  -1  -8  13       94.44      116.36     18.32 o 
   0  -8  13        2.89       -5.39      9.16 o 
   1  -8  13      130.43      152.99     21.01 o 
   2  -8  13       15.65       38.25     15.62 o 
   3  -8  13       25.53       50.10     17.78 o 
   4  -8  13       28.85       40.94     19.93 o 
   5  -8  13        2.37       29.63     22.63 o 
  -5  -7  13       24.87       27.05     11.58 o 
  -4  -7  13       25.59       25.50     14.81 o 
  -3  -7  13      280.98      247.14     15.21 o 
  -2  -7  13      453.49      462.33     19.10 o 
  -1  -7  13      248.55      254.68     14.72 o 
   0  -7  13       29.37       49.56     14.01 o 
   1  -7  13       87.50       82.42     16.70 o 
   2  -7  13      820.36      818.30     38.79 o 
   3  -7  13       98.51      106.66     19.93 o 
   4  -7  13      297.93      337.77     31.78 o 
  -6  -6  13      281.95      273.01     17.14 o 
  -5  -6  13       29.79      106.66    420.19 o 
  -4  -6  13      244.43      196.16     26.81 o 
  -3  -6  13       27.17       15.01      6.98 o 
  -2  -6  13       53.85       53.65      8.74 o 
  -1  -6  13      251.34      235.10     14.08 o 
   0  -6  13       33.27       45.86      8.15 o 
   1  -6  13       31.23       23.55      7.97 o 
   2  -6  13      628.33      577.29     21.17 o 
   3  -6  13       22.93       24.56     19.39 o 
  -6  -5  13      111.95      107.40     12.55 o 
  -5  -5  13      242.97      225.85     19.40 o 
  -4  -5  13       55.27       39.60      8.56 o 
  -3  -5  13      334.49      307.28     15.78 o 
  -2  -5  13      546.76      516.77     19.42 o 
  -1  -5  13       19.58       25.94      6.82 o 
   0  -5  13       17.29        9.71      6.73 o 
   1  -5  13       14.04        9.43      6.86 o 
   2  -5  13      492.34      503.21     22.90 o 
   3  -5  13      529.41      537.97     21.12 o 
   4  -5  13       69.57       68.42     16.16 o 
   5  -5  13       91.19      133.06     21.55 o 
   6  -5  13       81.49      135.75     22.63 o 
  -7  -4  13       17.72        8.59      8.35 o 
  -6  -4  13      250.58      -68.95    391.10 o 
  -5  -4  13      125.32      145.97     23.10 o 
  -4  -4  13       11.88        3.89      5.90 o 
  -3  -4  13        7.27        7.81      6.06 o 
  -2  -4  13       18.36       27.47      7.24 o 
  -1  -4  13      393.69      392.84     16.57 o 
   0  -4  13       50.63       54.46      8.56 o 
   1  -4  13        1.27        5.09      6.28 o 
   2  -4  13       78.00      105.00     11.03 o 
   3  -4  13      256.01      262.89     22.63 o 
   4  -4  13        2.15       15.08     13.47 o 
   5  -4  13       18.79       26.40     16.70 o 
   6  -4  13       11.20       45.25     18.85 o 
  -7  -3  13      112.12      -78.11    435.81 o 
  -6  -3  13        0.32      231.11    387.87 o 
  -5  -3  13       22.05      149.76    394.87 o 
  -4  -3  13       90.89      105.40     14.01 o 
  -3  -3  13      334.13      348.84     16.00 o 
  -2  -3  13      456.68      459.74     17.71 o 
  -1  -3  13       28.29       27.31      6.82 o 
   0  -3  13       49.85       80.83      9.12 o 
   1  -3  13       28.12       22.16      6.98 o 
   2  -3  13      199.41      206.86     20.47 o 
   3  -3  13      586.96      656.15     33.40 o 
   4  -3  13       13.73       14.01     15.62 o 
   5  -3  13       42.05       54.41     18.32 o 
   6  -3  13        2.45        8.37      9.21 o 
  -7  -2  13       19.15       12.18     72.83 o 
  -6  -2  13      603.96      579.03    104.86 o 
  -5  -2  13       64.15       54.46      8.95 o 
  -4  -2  13      120.07      132.64     11.41 o 
  -3  -2  13       70.59       69.40      8.90 o 
  -2  -2  13       32.51       31.54      7.04 o 
  -1  -2  13      286.06      306.52     14.42 o 
   0  -2  13        2.26       -2.08      4.88 o 
   1  -2  13      193.22      200.40     19.39 o 
   2  -2  13      649.04      622.21     31.25 o 
   3  -2  13       52.31       59.26     16.70 o 
   4  -2  13      164.22      200.40     23.16 o 
   5  -2  13       14.03        7.79      8.14 o 
   6  -2  13      147.93      158.63     17.51 o 
  -8  -1  13       78.74       76.93     22.90 o 
  -7  -1  13       43.90       40.07     34.08 o 
  -6  -1  13       47.83       58.66     18.53 o 
  -5  -1  13        7.82        6.61      5.68 o 
  -4  -1  13       33.73       33.43      6.86 o 
  -3  -1  13        0.39       -7.13      4.75 o 
  -2  -1  13     3690.66     3723.17     58.04 o 
  -1  -1  13      690.48      676.01     20.25 o 
   0  -1  13        4.01       -1.62      8.62 o 
   1  -1  13      116.99      115.28     17.24 o 
   2  -1  13       92.72       93.74     17.78 o 
   3  -1  13      228.95      244.57     24.24 o 
   4  -1  13       95.11      125.44     11.42 o 
   5  -1  13       23.78       37.55      9.35 o 
   6  -1  13       18.98       35.42     10.52 o 
  -8   0  13        4.76       -2.40      6.98 o 
  -7   0  13        3.68       -5.61      6.09 o 
  -6   0  13      464.20      513.93     29.09 o 
  -5   0  13      808.93      802.19     24.76 o 
  -4   0  13      125.74      150.48     11.19 o 
  -3   0  13       82.27       86.26      9.43 o 
  -2   0  13        3.43       10.16      5.56 o 
  -1   0  13      581.95      595.27     29.09 o 
   0   0  13      228.68      227.33     19.93 o 
   1   0  13        0.41       -1.62     10.77 o 
   2   0  13      360.50      329.69     25.32 o 
   3   0  13      732.65      697.09     36.09 o 
   4   0  13        2.46       14.97      9.16 o 
   5   0  13       15.49       23.99     12.66 o 
  -8   1  13       86.88       91.39     21.16 o 
  -7   1  13      268.73     -154.07    358.78 o 
  -6   1  13       89.05      100.40     11.23 o 
  -5   1  13      193.26      217.85     22.90 o 
  -4   1  13       12.65        8.04      5.56 o 
  -3   1  13      497.87      481.84     17.64 o 
  -2   1  13       51.01       55.90      7.89 o 
  -1   1  13      288.56      311.91     22.09 o 
   0   1  13       10.36        3.23      9.70 o 
   1   1  13      446.33      432.58     27.47 o 
   2   1  13        7.89       39.86     15.62 o 
   3   1  13       32.99       49.02     16.16 o 
   4   1  13       35.26       45.41      9.42 o 
   5   1  13       23.84       39.26     10.19 o 
  -8   2  13       12.15        8.54     18.05 o 
  -7   2  13      139.35      127.99     22.68 o 
  -6   2  13      321.63      338.63     16.75 o 
  -5   2  13      716.16      719.97     23.02 o 
  -4   2  13        3.55        1.92      5.39 o 
  -3   2  13       88.30      104.78      9.82 o 
  -2   2  13      261.03      274.74     21.55 o 
  -1   2  13       26.57       21.55     10.77 o 
   0   2  13      660.24      652.91     31.78 o 
   1   2  13       13.37       20.47     13.47 o 
   2   2  13      180.37      178.61     12.24 o 
   3   2  13        0.22      -13.14     14.28 o 
   4   2  13       38.85       50.18      9.77 o 
   5   2  13       47.08       51.01     11.01 o 
  -8   3  13        8.67        5.87     25.64 o 
  -7   3  13      130.10      145.71     20.88 o 
  -6   3  13      120.85      156.64     12.76 o 
  -5   3  13      204.78      207.84     13.49 o 
  -4   3  13        0.84       -3.19      4.91 o 
  -3   3  13      707.19      693.85     32.32 o 
  -2   3  13       14.63        2.69      9.16 o 
  -1   3  13       55.24       60.34     14.55 o 
   0   3  13       70.97       67.88     15.08 o 
   1   3  13        0.27      -10.77     11.31 o 
   2   3  13       11.19        5.93      7.06 o 
   3   3  13      219.57      235.26     21.28 o 
   4   3  13      107.74      102.38     11.83 o 
   5   3  13       27.35       30.49     10.19 o 
  -8   4  13       20.96        1.86     47.16 o 
  -7   4  13       86.93       83.50     16.16 o 
  -6   4  13      102.50      125.26     12.19 o 
  -5   4  13     1578.82     1702.42     36.54 o 
  -4   4  13      498.63      524.16     28.55 o 
  -3   4  13      247.28      251.58     20.47 o 
  -2   4  13      584.95      565.10     29.63 o 
  -1   4  13      545.76      562.41     29.63 o 
   0   4  13       79.55       67.88     16.16 o 
   1   4  13       25.26       17.55      7.34 o 
   2   4  13      160.31      166.99     19.12 o 
   3   4  13       39.89       64.11     19.39 o 
   4   4  13       30.58       19.43     16.43 o 
  -8   5  13       92.68     -195.55    371.71 o 
  -7   5  13        1.01       -0.05      6.28 o 
  -6   5  13        1.95       -6.07      5.51 o 
  -5   5  13       62.88       72.73     14.55 o 
  -4   5  13        6.28       -4.31      9.16 o 
  -3   5  13      164.97      158.92     18.85 o 
  -2   5  13      348.18      351.78     24.24 o 
  -1   5  13      394.47      382.48     25.86 o 
   0   5  13      949.62      974.06     22.92 o 
   1   5  13       38.28       49.62      8.65 o 
   2   5  13        8.43        8.47      7.48 o 
   3   5  13       11.69        8.99      8.09 o 
   4   5  13        6.74       13.87      9.21 o 
  -8   6  13      124.63      127.79     40.10 o 
  -7   6  13       21.45       20.18      8.51 o 
  -6   6  13      443.96      381.40     25.32 o 
  -5   6  13      186.51      190.16     19.39 o 
  -4   6  13       86.14      109.36     16.16 o 
  -3   6  13       42.54       48.48     13.47 o 
  -2   6  13       42.59       26.40     12.93 o 
  -1   6  13        5.24      -16.16     10.77 o 
   0   6  13       78.28       83.82     17.78 o 
   1   6  13       87.45       81.28     10.16 o 
   2   6  13      267.91      285.39     15.34 o 
   3   6  13      273.39      311.64     16.74 o 
  -8   7  13       23.68       14.82     84.63 o 
  -7   7  13       59.72       44.71     13.47 o 
  -6   7  13       52.97       72.73     14.55 o 
  -5   7  13      678.32      682.00     33.40 o 
  -4   7  13      180.12      175.08     18.32 o 
  -3   7  13        9.12       -2.69      9.70 o 
  -2   7  13      361.31      350.70     25.32 o 
  -1   7  13      758.76      799.92     21.42 o 
   0   7  13       37.88       46.77      9.16 o 
   1   7  13       24.61       14.16      8.24 o 
   2   7  13       36.74       67.24     10.66 o 
   3   7  13        0.36        9.88      8.65 o 
  -7   8  13      142.05      152.99     18.85 o 
  -6   8  13       79.40       85.65     16.16 o 
  -5   8  13      343.75      344.23     24.78 o 
  -4   8  13        5.06       -9.16      9.70 o 
  -3   8  13       32.45       40.94     13.47 o 
  -2   8  13      130.87      137.96     11.35 o 
  -1   8  13       35.04       41.71      8.66 o 
   0   8  13       74.83       77.14     10.26 o 
   1   8  13       28.76       53.94     10.06 o 
   2   8  13       52.28       60.41     13.20 o 
  -6   9  13      145.69      160.53     18.85 o 
  -5   9  13        0.27       -5.39      9.16 o 
  -4   9  13      114.29      122.29     17.78 o 
  -3   9  13       27.68       18.85     11.85 o 
  -2   9  13       50.26       53.74      9.32 o 
  -1   9  13       61.64       84.57     10.46 o 
   0   9  13       41.31       48.77      9.83 o 
   1   9  13        1.06        1.17     11.85 o 
  -3  10  13       49.23       58.45      9.57 o 
  -2  10  13        2.78       -3.37      7.21 o 
  -1  10  13       31.31       24.55      9.05 o 
   0  10  13       10.00       17.18      9.27 o 
  -3  11  13        0.23        2.69      9.70 o 
  -2  11  13       19.65       21.01     11.31 o 
  -2 -10  14       13.34       29.63     14.01 o 
  -1 -10  14        2.13        3.77     11.31 o 
   0 -10  14       10.98       29.63     15.62 o 
   1 -10  14      281.74      280.13     29.09 o 
   2 -10  14       10.06       26.40     15.62 o 
   3 -10  14        8.45       11.31     15.62 o 
  -3  -9  14      296.19      282.28     25.86 o 
  -2  -9  14        5.34       15.62     11.31 o 
  -1  -9  14       45.94       47.41     15.08 o 
   0  -9  14        0.92       -1.62     12.39 o 
   1  -9  14      116.89      111.51     19.93 o 
   2  -9  14       48.33       75.96     18.32 o 
   3  -9  14       12.75       19.93     15.62 o 
   4  -9  14        0.69        0.00     15.08 o 
  -4  -8  14       54.00       44.71     15.08 o 
  -3  -8  14       23.60       18.85     11.85 o 
  -2  -8  14      232.17      222.49     22.63 o 
  -1  -8  14        0.58       -3.77     10.24 o 
   0  -8  14       94.39       84.58     17.78 o 
   1  -8  14      184.95      240.26     25.32 o 
   2  -8  14       52.85       58.18     16.70 o 
   3  -8  14       11.88       41.48     15.62 o 
   4  -8  14      118.19      154.61     23.16 o 
  -4  -7  14        9.33      193.40    455.75 o 
  -3  -7  14      295.38      273.66     24.24 o 
  -2  -7  14      420.25      384.82     18.18 o 
  -1  -7  14      222.36      221.49     14.42 o 
   0  -7  14       18.86       16.70     11.31 o 
   1  -7  14       40.25       50.10     14.55 o 
   2  -7  14      251.69      304.37     26.40 o 
   3  -7  14       52.60       70.57     16.70 o 
  -5  -6  14       61.48       59.49     10.47 o 
  -4  -6  14      282.68      -66.26    384.10 o 
  -3  -6  14       56.90       38.25      8.95 o 
  -2  -6  14        7.53       11.18      6.82 o 
  -1  -6  14        9.99        2.42      6.09 o 
   0  -6  14       62.87       68.32     15.08 o 
   1  -6  14      230.32      230.87     14.96 o 
   2  -6  14      138.08      211.47     35.82 o 
   3  -6  14       47.52       63.03     15.08 o 
  -6  -5  14      123.24     -358.24    408.88 o 
  -5  -5  14        9.74        9.92     10.61 o 
  -4  -5  14        5.87        0.59      6.06 o 
  -3  -5  14      567.71      615.30     22.44 o 
  -2  -5  14      145.50      159.70     12.76 o 
  -1  -5  14       15.39        6.72      6.44 o 
   0  -5  14      109.11      130.07     11.99 o 
   1  -5  14       83.89      111.22     11.61 o 
   2  -5  14       90.69      115.54     11.99 o 
   3  -5  14        6.05       22.63     12.39 o 
   4  -5  14        0.14       15.62     12.93 o 
   5  -5  14      167.52      234.88     25.86 o 
  -6  -4  14       67.33       53.49     26.57 o 
  -5  -4  14        0.31       -0.63     21.31 o 
  -4  -4  14       63.64       47.85      8.95 o 
  -3  -4  14       16.91       19.39      7.24 o 
  -2  -4  14      408.83      389.74     17.33 o 
  -1  -4  14      340.39      286.42     15.04 o 
   0  -4  14       37.59       34.85      8.89 o 
   1  -4  14      570.87      531.25     21.82 o 
   2  -4  14      127.33      141.68     18.85 o 
   3  -4  14      260.53      306.52     24.78 o 
   4  -4  14       23.29       53.87     16.70 o 
   5  -4  14        2.05        8.08     15.62 o 
  -6  -3  14      340.37      305.95     68.05 o 
  -5  -3  14        6.85        3.77      8.08 o 
  -4  -3  14      225.70      206.35     13.71 o 
  -3  -3  14       28.36       15.65      7.04 o 
  -2  -3  14      489.42      510.50     33.40 o 
  -1  -3  14      114.54      120.27     14.55 o 
   0  -3  14        0.69       -1.90      5.29 o 
   1  -3  14       24.39       22.63     11.85 o 
   2  -3  14       12.94        1.08     10.77 o 
   3  -3  14       28.55       36.09     15.08 o 
   4  -3  14        2.64       17.24     15.08 o 
   5  -3  14      249.05      307.06     28.55 o 
  -7  -2  14       46.41       42.17     24.29 o 
  -6  -2  14        1.23       -3.32     15.22 o 
  -5  -2  14        0.91       -1.06      5.29 o 
  -4  -2  14       30.00       21.75      7.04 o 
  -3  -2  14       80.37       76.25     11.04 o 
  -2  -2  14      836.59      818.15     24.17 o 
  -1  -2  14      396.14      353.38     15.94 o 
   0  -2  14       13.83        5.93     10.24 o 
   1  -2  14      133.19      119.05     17.24 o 
   2  -2  14      337.65      318.91     24.78 o 
   3  -2  14       65.75       92.12     17.78 o 
   4  -2  14        3.72        7.00     15.62 o 
   5  -2  14        9.45       10.24     17.24 o 
  -7  -1  14      177.89      -55.49    403.49 o 
  -6  -1  14      356.38      355.83     32.06 o 
  -5  -1  14        2.63        2.31      6.06 o 
  -4  -1  14       25.74       31.79      8.35 o 
  -3  -1  14       50.30       32.23      7.75 o 
  -2  -1  14       41.13       31.48      7.50 o 
  -1  -1  14      135.10      157.30     17.78 o 
   0  -1  14      310.41      338.85     23.70 o 
   1  -1  14       68.43      100.74     17.24 o 
   2  -1  14       63.74       77.04     17.24 o 
   3  -1  14       31.84       45.25     16.16 o 
   4  -1  14       23.07       37.71     17.24 o 
   5  -1  14       95.32      164.84     25.86 o 
  -7   0  14       67.65       59.81     14.86 o 
  -6   0  14      174.79      157.70     12.93 o 
  -5   0  14       65.02       72.39     10.09 o 
  -4   0  14      232.12      226.59     13.87 o 
  -3   0  14       51.81       46.76      8.28 o 
  -2   0  14      458.56      502.51     18.56 o 
  -1   0  14      124.19      140.60     17.78 o 
   0   0  14      183.93      199.86     20.47 o 
   1   0  14       44.43       52.79     15.08 o 
   2   0  14       25.34       27.47     14.55 o 
   3   0  14      133.17      100.20     19.93 o 
   4   0  14       30.09       53.87     18.32 o 
   5   0  14       16.32       17.29      9.35 o 
  -7   1  14        4.17        7.89     27.60 o 
  -6   1  14      143.18      152.24     12.95 o 
  -5   1  14      637.03      633.41     22.46 o 
  -4   1  14      231.24      232.85     14.03 o 
  -3   1  14       45.27       50.69      8.51 o 
  -2   1  14      308.04      285.51     22.09 o 
  -1   1  14       43.89       28.55     12.39 o 
   0   1  14       61.46       71.65     15.08 o 
   1   1  14       64.75       66.80     16.70 o 
   2   1  14        0.83        5.93     12.93 o 
   3   1  14       96.00      142.76     23.16 o 
   4   1  14       14.49       47.41     18.85 o 
   5   1  14       26.91       34.69     11.85 o 
  -7   2  14      143.95      161.37     22.80 o 
  -6   2  14      150.88      173.69     13.52 o 
  -5   2  14        1.92       -0.36      7.27 o 
  -4   2  14      209.98      216.99     13.57 o 
  -3   2  14       65.93       53.87     13.47 o 
  -2   2  14       64.17       97.51     16.16 o 
  -1   2  14       60.83       59.80     14.01 o 
   0   2  14        1.89       13.47     11.31 o 
   1   2  14        3.18        4.31     12.39 o 
   2   2  14      395.73      397.57     29.09 o 
   3   2  14       25.15       37.17     18.32 o 
   4   2  14       64.01       81.54     17.51 o 
  -8   3  14       11.42      392.72    481.07 o 
  -7   3  14       12.21        8.08     10.77 o 
  -6   3  14      168.86      169.37     13.70 o 
  -5   3  14      452.33      494.00     19.76 o 
  -4   3  14      286.09      299.52     23.70 o 
  -3   3  14        7.28        6.46     10.24 o 
  -2   3  14      129.02      156.23     18.85 o 
  -1   3  14       37.89       20.47     12.39 o 
   0   3  14       20.44       11.85     12.39 o 
   1   3  14       72.05       98.04     18.32 o 
   2   3  14       62.85       77.04     18.85 o 
   3   3  14       95.12       90.49     10.93 o 
   4   3  14        0.78        9.77      8.14 o 
  -7   4  14       21.75       22.48      8.95 o 
  -6   4  14      105.11       93.69     18.59 o 
  -5   4  14        1.66       -7.00      9.16 o 
  -4   4  14        3.21        4.85      9.70 o 
  -3   4  14      288.96      317.84     23.70 o 
  -2   4  14      461.74      476.22     28.55 o 
  -1   4  14      210.89      240.80     23.70 o 
   0   4  14       13.52       12.93     12.39 o 
   1   4  14      208.90      227.87     23.70 o 
   2   4  14       21.16       29.09     17.24 o 
   3   4  14      207.56      254.84     15.05 o 
  -7   5  14      312.60      317.90     22.09 o 
  -6   5  14      177.31      162.15     18.85 o 
  -5   5  14      471.06      486.45     29.09 o 
  -4   5  14      172.23      189.09     19.93 o 
  -3   5  14        7.97        7.00     10.24 o 
  -2   5  14      229.08      219.79     21.55 o 
  -1   5  14       35.70       33.40     14.01 o 
   0   5  14       76.31       64.64     17.24 o 
   1   5  14        1.31       12.39     13.47 o 
   2   5  14      320.57      322.94     15.95 o 
   3   5  14       65.47      111.07     12.36 o 
  -7   6  14        4.43        5.39     10.24 o 
  -6   6  14        1.21        1.08     10.24 o 
  -5   6  14        0.64       -8.08      9.16 o 
  -4   6  14       47.96       33.40     12.93 o 
  -3   6  14       51.96       84.58     16.70 o 
  -2   6  14      534.17      584.50     32.32 o 
  -1   6  14      228.91      254.27     23.70 o 
   0   6  14       22.23       26.40     14.01 o 
   1   6  14      211.77      218.14     13.75 o 
   2   6  14       26.56       37.71      9.54 o 
  -7   7  14       11.60        4.31     11.31 o 
  -6   7  14      111.52      122.29     18.85 o 
  -5   7  14      189.26      189.09     19.93 o 
  -4   7  14       21.62       12.93     11.85 o 
  -3   7  14        0.32       -2.69      9.16 o 
  -2   7  14       51.39       27.47     13.47 o 
  -1   7  14      155.13      194.47     21.55 o 
   0   7  14       57.80       72.73     17.78 o 
   1   7  14       35.32       42.55      9.05 o 
   2   7  14       17.66       24.04     14.01 o 
  -6   8  14       51.58       39.86     14.55 o 
  -5   8  14       72.71       94.27     17.24 o 
  -4   8  14       87.75       88.89     16.70 o 
  -3   8  14       28.56       43.10     14.01 o 
  -2   8  14        0.22       -2.69     10.24 o 
  -1   8  14      197.76      241.88     23.70 o 
   0   8  14        6.07        2.78      9.43 o 
   1   8  14       14.13       29.13      9.44 o 
  -6   9  14        7.30       14.01     11.31 o 
  -5   9  14      133.45      151.38     19.93 o 
  -4   9  14      123.21      129.83     19.39 o 
  -3   9  14       27.84       17.78     12.93 o 
  -2   9  14       56.12       57.64     16.70 o 
  -1   9  14        0.63        0.54     12.39 o 
   0   9  14      110.16      129.81     13.04 o 
  -3  10  14       12.55        5.39     11.85 o 
  -2  10  14        1.51       -8.08     11.85 o 
  -1  -9  15       13.11        4.31     11.85 o 
   0  -9  15      121.55      161.61     22.63 o 
   1  -9  15      360.27      406.72     31.78 o 
   2  -9  15       38.84       61.41     17.78 o 
  -3  -8  15      178.77      183.70     22.09 o 
  -2  -8  15       40.70       48.48     14.55 o 
  -1  -8  15        0.14       -2.15     10.24 o 
   0  -8  15       42.31       45.25     15.08 o 
   1  -8  15       80.72       96.43     18.85 o 
   2  -8  15       55.70       98.58     18.32 o 
   3  -8  15       57.44       87.27     18.85 o 
  -4  -7  15      228.67      -87.81    424.50 o 
  -3  -7  15      199.59      180.65     14.42 o 
  -2  -7  15       10.47       13.80      7.36 o 
  -1  -7  15       41.46       47.41     14.01 o 
   0  -7  15        0.44       -2.15      9.16 o 
   1  -7  15       77.88      133.60     19.39 o 
   2  -7  15       39.42       93.20     17.78 o 
  -4  -6  15        3.44      123.36    429.35 o 
  -3  -6  15      389.99      442.04     20.18 o 
  -2  -6  15      332.35      335.71     17.30 o 
  -1  -6  15       18.40       16.50      7.12 o 
   0  -6  15       24.00        8.72      6.82 o 
   1  -6  15      118.46      129.06     15.89 o 
   2  -6  15      350.99      364.70     26.40 o 
  -5  -5  15        0.24      124.98    460.06 o 
  -4  -5  15       53.13       69.82     19.12 o 
  -3  -5  15       47.88       66.52     10.09 o 
  -2  -5  15      124.14      139.80     12.76 o 
  -1  -5  15        3.06       -3.28      5.90 o 
   0  -5  15      116.08      138.88     12.55 o 
   1  -5  15      121.64      148.69     13.14 o 
   2  -5  15      325.44      359.86     25.32 o 
   3  -5  15       22.45       18.32     12.93 o 
   4  -5  15       31.51       42.56     16.16 o 
  -5  -4  15       56.02       71.97     12.87 o 
  -4  -4  15        6.32        0.15      6.21 o 
  -3  -4  15      106.75      119.17     12.38 o 
  -2  -4  15     1516.08     1483.13     35.43 o 
  -1  -4  15       22.34       21.09      7.42 o 
   0  -4  15        4.92        2.15      6.48 o 
   1  -4  15      300.90      299.52     23.70 o 
   2  -4  15        0.46       -7.00      9.70 o 
   3  -4  15       12.76       30.17     14.01 o 
   4  -4  15       29.60       13.47     15.08 o 
  -6  -3  15       77.04      -54.95    412.11 o 
  -5  -3  15       63.97       52.29     13.20 o 
  -4  -3  15        1.16        2.35      6.73 o 
  -3  -3  15      136.95      154.40     13.10 o 
  -2  -3  15       94.58       77.64     10.05 o 
  -1  -3  15      297.49      266.26     15.01 o 
   0  -3  15        2.93       -2.15      9.16 o 
   1  -3  15      603.12      587.73     31.25 o 
   2  -3  15      326.73      302.75     24.78 o 
   3  -3  15       53.12       58.18     16.70 o 
   4  -3  15       15.97       18.85     16.70 o 
  -6  -2  15      136.70     -225.18    396.49 o 
  -5  -2  15       43.15       37.38      9.16 o 
  -4  -2  15       12.40        6.08      6.59 o 
  -3  -2  15      303.08      247.55     15.01 o 
  -2  -2  15        3.82       -2.89      5.56 o 
  -1  -2  15      559.62      517.70     29.09 o 
   0  -2  15        5.17        5.93      9.70 o 
   1  -2  15       14.17       28.55     13.47 o 
   2  -2  15        7.94       23.70     13.47 o 
   3  -2  15       75.48       88.89     18.85 o 
   4  -2  15        0.88        7.00     16.16 o 
  -6  -1  15      249.63      275.82     23.70 o 
  -5  -1  15       47.25       51.76      9.43 o 
  -4  -1  15      155.81      156.42     12.55 o 
  -3  -1  15       62.45       52.58      9.19 o 
  -2  -1  15      119.82      124.01     11.39 o 
  -1  -1  15        0.54        6.46      9.70 o 
   0  -1  15       13.40        6.46     10.77 o 
   1  -1  15      110.17      161.61     20.47 o 
   2  -1  15       12.08       32.32     14.55 o 
   3  -1  15       63.47       76.50     18.85 o 
   4  -1  15       26.19       41.48     18.32 o 
  -7   0  15      174.50     -186.93    423.42 o 
  -6   0  15       21.69       38.05     10.50 o 
  -5   0  15        0.16       -3.42      5.90 o 
  -4   0  15        6.89        9.56      6.66 o 
  -3   0  15      114.40      117.84     11.35 o 
  -2   0  15      795.12      712.17     34.48 o 
  -1   0  15        0.33       -4.85      9.16 o 
   0   0  15       40.86       57.10     15.08 o 
   1   0  15      137.50      156.23     20.47 o 
   2   0  15       46.70       86.73     18.85 o 
   3   0  15        1.07        1.62     14.01 o 
   4   0  15        0.18       11.31     17.24 o 
  -7   1  15       57.62       47.22     25.10 o 
  -6   1  15      202.71      191.11     14.46 o 
  -5   1  15      203.53      239.54     22.63 o 
  -4   1  15       57.40       71.09     10.10 o 
  -3   1  15      193.41      170.77     19.93 o 
  -2   1  15       68.38       54.95     14.01 o 
  -1   1  15       58.87       68.42     15.08 o 
   0   1  15      185.81      187.47     21.01 o 
   1   1  15        0.20       10.77     12.93 o 
   2   1  15      468.19      460.59     31.25 o 
   3   1  15      169.39      175.08     24.78 o 
   4   1  15        0.12       24.78     17.78 o 
  -7   2  15       17.64       19.03     24.34 o 
  -6   2  15      134.78      145.92     13.70 o 
  -5   2  15       93.69      111.00     12.12 o 
  -4   2  15       18.75       11.85     11.31 o 
  -3   2  15      294.46      284.44     23.70 o 
  -2   2  15      597.58      627.59     32.86 o 
  -1   2  15       31.31       31.25     12.93 o 
   0   2  15       31.58       25.86     13.47 o 
   1   2  15      114.12      144.91     21.55 o 
   2   2  15        7.33       29.09     15.62 o 
   3   2  15        0.23       10.77     15.62 o 
  -7   3  15       29.76       31.25      9.52 o 
  -6   3  15      346.62      329.98     18.09 o 
  -5   3  15        0.23      -12.93      8.62 o 
  -4   3  15      181.73      177.23     21.55 o 
  -3   3  15       79.64       94.27     17.24 o 
  -2   3  15      479.21      504.23     30.17 o 
  -1   3  15       34.43       28.01     12.39 o 
   0   3  15        0.36        2.15     11.85 o 
   1   3  15      463.81      447.67     30.71 o 
   2   3  15      741.66      754.73     39.86 o 
   3   3  15       69.84       63.03     19.93 o 
  -7   4  15      410.37      417.77     20.76 o 
  -6   4  15      101.25      107.74     18.32 o 
  -5   4  15        6.44        7.54     10.24 o 
  -4   4  15      139.81      170.23     21.01 o 
  -3   4  15        5.13       -3.23     10.24 o 
  -2   4  15      173.16      230.03     22.09 o 
  -1   4  15      445.40      487.53     30.17 o 
   0   4  15       26.58       23.16     14.01 o 
   1   4  15       24.61       19.39     15.62 o 
   2   4  15       25.33       45.79     17.78 o 
   3   4  15       35.77       39.86     18.32 o 
  -7   5  15       17.95        9.16     11.31 o 
  -6   5  15      195.36      189.09     21.55 o 
  -5   5  15      168.46      180.47     22.09 o 
  -4   5  15       31.21       38.79     14.01 o 
  -3   5  15      211.30      217.64     21.55 o 
  -2   5  15      341.54      377.09     27.47 o 
  -1   5  15      123.66      148.68     21.01 o 
   0   5  15       17.23       19.39     14.01 o 
   1   5  15        4.86       -3.77     14.01 o 
   2   5  15       45.77      102.35     21.01 o 
  -6   6  15      173.76      190.16     23.16 o 
  -5   6  15       28.31       44.17     15.08 o 
  -4   6  15       24.33        7.54     11.85 o 
  -3   6  15       49.31       50.10     14.55 o 
  -2   6  15        0.38      -14.55      9.70 o 
  -1   6  15      262.29      289.82     25.86 o 
   0   6  15       67.32       68.95     17.78 o 
   1   6  15        3.10        7.00     15.08 o 
  -6   7  15        4.27       -2.69     10.77 o 
  -5   7  15       12.99       33.40     14.01 o 
  -4   7  15       12.37       18.32     12.39 o 
  -3   7  15       62.76       75.96     16.70 o 
  -2   7  15       57.06       70.57     17.24 o 
  -1   7  15        8.99        9.16     13.47 o 
   0   7  15        0.20      -12.93     12.93 o 
   1   7  15        0.07      -10.24     12.93 o 
  -5   8  15       89.26       98.58     18.32 o 
  -4   8  15        0.46       -0.54     10.77 o 
  -3   8  15        1.18      -13.47     11.31 o 
  -2   8  15      393.65      446.59     30.71 o 
  -1   8  15       52.20       72.73     18.85 o 
   0   8  15        2.15        9.16     15.08 o 
  -4   9  15        8.86        6.46     11.31 o 
  -3   9  15        4.19        8.08     12.39 o 
  -2   9  15       12.34       21.55     14.01 o 
  -1  -8  16       50.54       25.32     14.01 o 
   0  -8  16       71.60       71.11     17.24 o 
   1  -8  16       80.22      108.82     19.39 o 
  -2  -7  16        0.58       -7.00      9.16 o 
  -1  -7  16        0.66       -6.46      8.62 o 
   0  -7  16       59.52       82.96     16.70 o 
   1  -7  16       23.26       45.79     15.08 o 
  -3  -6  16      267.69      270.60     18.32 o 
  -2  -6  16       35.97       38.55      8.90 o 
  -1  -6  16       19.34       20.09      8.08 o 
   0  -6  16        7.93        4.09      8.89 o 
   1  -6  16        3.90       11.31      7.62 o 
  -4  -5  16       41.49       41.01      9.33 o 
  -3  -5  16        5.50        2.15      6.86 o 
  -2  -5  16      245.55      246.45     15.80 o 
  -1  -5  16      106.19       73.68     10.67 o 
   0  -5  16        2.36        8.31      8.62 o 
   1  -5  16       68.84       65.18     15.62 o 
   2  -5  16      178.46      190.70     21.55 o 
   3  -5  16        4.98       -1.08     11.85 o 
  -5  -4  16       42.80       22.65      8.56 o 
  -4  -4  16       12.97        3.00      6.98 o 
  -3  -4  16       87.52       81.87     11.05 o 
  -2  -4  16      200.84      250.75     15.78 o 
  -1  -4  16        3.51       -0.03      6.34 o 
   0  -4  16      517.70      501.00     29.63 o 
   1  -4  16      104.68       90.50     18.32 o 
   2  -4  16        1.65       10.24     12.39 o 
   3  -4  16        1.11        8.62     12.93 o 
  -5  -3  16       24.32       21.89      8.13 o 
  -4  -3  16      149.26      156.69     16.16 o 
  -3  -3  16      232.92      220.86     18.05 o 
  -2  -3  16       12.20       12.57     14.01 o 
  -1  -3  16        0.42      -10.24      9.16 o 
   0  -3  16       10.28       17.78     12.39 o 
   1  -3  16      355.00      410.49     28.55 o 
   2  -3  16        1.53        0.54     12.39 o 
   3  -3  16       27.35       52.25     16.16 o 
  -5  -2  16        4.75        9.81      7.21 o 
  -4  -2  16        1.92        2.15      6.21 o 
  -3  -2  16       69.35       70.71     10.65 o 
  -2  -2  16        0.62        1.08      9.70 o 
  -1  -2  16        2.39       -2.15      9.16 o 
   0  -2  16      160.74      190.70     21.01 o 
   1  -2  16      106.89      129.29     19.93 o 
   2  -2  16       12.37       31.78     14.55 o 
   3  -2  16       52.34       52.25     17.78 o 
  -6  -1  16      105.90      127.47     21.28 o 
  -5  -1  16      130.63      133.44     13.27 o 
  -4  -1  16       69.45       96.59     11.50 o 
  -3  -1  16      201.07      210.50     14.34 o 
  -2  -1  16        7.40       19.39     11.85 o 
  -1  -1  16        5.47        3.23     10.77 o 
   0  -1  16        0.15       -8.08      9.70 o 
   1  -1  16       46.19       60.87     16.16 o 
   2  -1  16      210.16      244.03     24.78 o 
   3  -1  16        0.49       -1.62     13.47 o 
  -6   0  16       45.96       39.03      9.33 o 
  -5   0  16      235.04      272.42     19.12 o 
  -4   0  16      207.30      223.69     24.24 o 
  -3   0  16      279.82      273.66     24.24 o 
  -2   0  16       39.60       43.10     14.55 o 
  -1   0  16        3.57        1.08     10.24 o 
   0   0  16       12.47        5.93     12.39 o 
   1   0  16       14.58       31.25     14.55 o 
   2   0  16       71.58       84.58     18.85 o 
   3   0  16       11.23        1.08     15.08 o 
  -6   1  16        1.34       -0.93      8.89 o 
  -5   1  16       16.67       12.22      7.80 o 
  -4   1  16       13.27       14.55     11.31 o 
  -3   1  16      553.70      582.34     33.40 o 
  -2   1  16      629.99      644.29     34.48 o 
  -1   1  16       87.43       96.43     17.78 o 
   0   1  16        0.27       -1.08     11.85 o 
   1   1  16      283.60      276.36     25.32 o 
   2   1  16      120.08      164.31     23.70 o 
   3   1  16       42.33       59.26     19.39 o 
  -6   2  16      150.37      155.23     14.19 o 
  -5   2  16      111.91      147.61     20.47 o 
  -4   2  16       11.73       13.47     11.85 o 
  -3   2  16       60.30       73.26     16.16 o 
  -2   2  16       10.48        8.08     11.85 o 
  -1   2  16        4.40       11.85     11.85 o 
   0   2  16       22.41       20.47     13.47 o 
   1   2  16      185.62      196.63     23.16 o 
   2   2  16      276.50      330.23     28.55 o 
  -6   3  16       42.62       37.17     14.01 o 
  -5   3  16       17.56        6.46     10.77 o 
  -4   3  16       56.94       53.87     15.62 o 
  -3   3  16      347.40      381.40     28.01 o 
  -2   3  16      338.18      386.79     28.01 o 
  -1   3  16       61.73       65.18     16.70 o 
   0   3  16        8.65        2.69     11.85 o 
   1   3  16        0.14       -9.16     14.01 o 
   2   3  16       26.58       45.25     17.24 o 
  -6   4  16       54.92       60.34     16.16 o 
  -5   4  16        8.31       11.85     11.31 o 
  -4   4  16       36.63       25.32     13.47 o 
  -3   4  16       80.12      104.51     18.32 o 
  -2   4  16       28.38       42.02     15.08 o 
  -1   4  16      108.96      101.28     18.85 o 
   0   4  16      165.95      194.47     23.16 o 
   1   4  16       73.49       61.41     18.85 o 
   2   4  16      136.97      199.32     25.86 o 
  -6   5  16      101.40       93.74     18.32 o 
  -5   5  16       81.04      105.59     18.85 o 
  -4   5  16        8.51        1.08     11.85 o 
  -3   5  16       20.76       22.63     14.01 o 
  -2   5  16       23.48       23.16     14.55 o 
  -1   5  16       43.26       50.64     15.62 o 
   0   5  16        4.55       -1.08     12.93 o 
   1   5  16       13.70       26.40     16.70 o 
  -5   6  16      387.40      369.55     28.55 o 
  -4   6  16        2.12        2.69     11.85 o 
  -3   6  16      149.79      203.09     22.63 o 
  -2   6  16      132.94      119.59     20.47 o 
  -1   6  16        0.14       -4.85     12.39 o 
   0   6  16        0.21       -9.70     11.85 o 
  -4   7  16       44.00       50.10     16.16 o 
  -3   7  16       26.08       30.17     14.55 o 
  -2   7  16      236.74      270.97     25.86 o 
  -1   7  16       29.09       42.02     16.16 o 
  -1  -6  17       63.90       70.98     12.66 o 
   0  -6  17      109.94      130.39     13.33 o 
  -3  -5  17      280.88      240.31     16.38 o 
  -2  -5  17        4.88        2.88      7.04 o 
  -1  -5  17       34.77       24.29      8.28 o 
   0  -5  17      151.41      169.69     21.01 o 
   1  -5  17       11.36       -5.93     11.31 o 
  -3  -4  17       48.00       39.95      9.71 o 
  -2  -4  17        2.70        1.35      6.86 o 
  -1  -4  17      101.66      147.07     19.93 o 
   0  -4  17       83.13       98.04     17.78 o 
   1  -4  17      276.60      323.22     26.40 o 
   2  -4  17        0.63      -11.85     11.31 o 
  -4  -3  17        1.87       -4.49      6.28 o 
  -3  -3  17        7.07        9.23     14.81 o 
  -2  -3  17      212.60      175.62     21.01 o 
  -1  -3  17      206.02      179.39     21.01 o 
   0  -3  17       82.96       95.35     18.32 o 
   1  -3  17      313.89      356.09     28.01 o 
   2  -3  17        1.38        0.00     12.93 o 
  -4  -2  17       93.77      129.03     15.62 o 
  -3  -2  17      138.98      168.08     22.09 o 
  -2  -2  17       52.48       39.86     14.55 o 
  -1  -2  17        5.01        9.16     11.85 o 
   0  -2  17        1.99        1.62     11.31 o 
   1  -2  17        2.29       14.01     13.47 o 
   2  -2  17      208.48      220.87     24.24 o 
  -5  -1  17        0.28       -3.52      6.44 o 
  -4  -1  17        0.37       -1.63      6.34 o 
  -3  -1  17      398.13      423.96     29.63 o 
  -2  -1  17       74.49       91.58     17.78 o 
  -1  -1  17       22.45       -5.39     10.24 o 
   0  -1  17       58.31       90.50     18.32 o 
   1  -1  17       10.98       17.78     15.08 o 
   2  -1  17        0.10       27.47     15.08 o 
  -5   0  17        2.53        2.96      7.24 o 
  -4   0  17       53.53       49.56     15.08 o 
  -3   0  17      282.17      311.37     26.40 o 
  -2   0  17      125.13      119.05     19.93 o 
  -1   0  17        6.35       -9.16     11.85 o 
   0   0  17       45.25       29.63     15.62 o 
   1   0  17      123.43      120.13     21.55 o 
   2   0  17      172.12      227.33     25.86 o 
  -5   1  17       72.35       88.35     17.78 o 
  -4   1  17      110.42      123.36     20.47 o 
  -3   1  17       31.85       15.62     12.93 o 
  -2   1  17      228.95      233.80     23.70 o 
  -1   1  17        0.88       -3.23     11.31 o 
   0   1  17       10.80       -3.77     11.85 o 
   1   1  17       21.00       -1.62     14.01 o 
   2   1  17        7.60       10.77     15.08 o 
  -5   2  17       30.09       27.47     12.93 o 
  -4   2  17        3.16       -6.46     10.24 o 
  -3   2  17      545.68      624.90     36.09 o 
  -2   2  17      269.82      293.60     25.86 o 
  -1   2  17       17.89        5.39     13.47 o 
   0   2  17       16.24       19.93     15.08 o 
   1   2  17       86.09       78.11     18.85 o 
  -5   3  17        2.24        0.00     10.77 o 
  -4   3  17       11.44       12.39     12.39 o 
  -3   3  17       59.43       65.18     16.70 o 
  -2   3  17        4.15       12.93     13.47 o 
  -1   3  17        4.11        9.16     12.93 o 
   0   3  17       51.50       45.79     17.24 o 
   1   3  17      124.78      138.99     22.63 o 
  -5   4  17       17.65       31.25     14.01 o 
  -4   4  17       89.88       95.35     18.85 o 
  -3   4  17      104.05      150.84     22.09 o 
  -2   4  17       18.98       31.25     14.55 o 
  -1   4  17       19.95       10.77     12.93 o 
   0   4  17        0.40       -2.69     13.47 o 
  -4   5  17       26.49       14.01     14.01 o 
  -3   5  17       75.41       89.96     19.93 o 
  -2   5  17      102.68      132.52     21.55 o 
  -1   5  17        0.23        0.00     12.93 o 
  -2  -3  18      101.54       66.80     16.70 o 
  -1  -3  18        0.26        3.77     11.31 o 
  -2  -2  18       91.05       91.58     18.32 o 
  -1  -2  18       57.53       58.72     17.24 o 
   0  -2  18      156.09      145.45     22.63 o 
  -3  -1  18        6.16        1.62     11.85 o 
  -2  -1  18        0.50      -14.55     10.24 o 
  -1  -1  18        6.72        0.00     12.39 o 
   0  -1  18      172.13      197.17     24.24 o 
  -3   0  18       78.88      109.90     20.47 o 
  -2   0  18      124.05      137.37     22.09 o 
  -1   0  18      168.23      147.07     22.09 o 
   0   0  18       40.38       63.03     17.78 o 
  -3   1  18       41.07       56.56     16.70 o 
  -2   1  18       37.17       65.72     17.24 o 
  -1   1  18        0.21       -7.54     11.85 o 
   0   1  18      173.84      196.63     25.32 o 
  -3   2  18        8.09        6.46     12.93 o 
  -2   2  18       15.83       10.24     14.01 o 
  -1   2  18        6.94       -2.69     12.39 o 
                                                 
